# Supplementary material for: Susceptibility factor StEXA1 interacts with StnCBP to facilitate potato virus Y accumulation through the stress granule-dependent RNA regulatory pathway in potato
Source: Hortic Res. 2022 Jul 22;9:uhac159. doi: 10.1093/hr/uhac159 (PMC9531334; doi:10.1093/hr/uhac159)
Supplement: Web_Material_uhac159 [file web_material_uhac159.zip]

Archive with 3 entries (3 files):
- supplementary information 6.27.docx
- supplementary Table S1.xlsx
- supplementary Table S2.xlsx
