# Supplementary material for: Susceptibility factor StEXA1 interacts with StnCBP to facilitate potato virus Y accumulation through the stress granule-dependent RNA regulatory pathway in potato
Source: Hortic Res. 2022 Jul 22;9:uhac159. doi: 10.1093/hr/uhac159 (PMC9531334; doi:10.1093/hr/uhac159)
Supplement: Web_Material_uhac159 [file web_material_uhac159.zip › supplementary Table S1.xlsx]

## Sheet: potential targets
Table S1 potential targets of RNAi in RiStEXA1 lines
QueryID	SubjectID	Identity	AlignmentLen	Mismatch	GapOpen	QueryStart	QueryEnd	SubjectStart	SubjectEnd	E-value	BitScore	SubjectDefID	SubjectDef
SiRNA_part001	gnl|BL_ORD_ID|15053	100	21	0	0	1	21	161	181	6.99702e-05	41	Soltu.DM.04G035210.1	-
SiRNA_part002	gnl|BL_ORD_ID|15053	100	21	0	0	1	21	162	182	6.99702e-05	41	Soltu.DM.04G035210.1	-
SiRNA_part003	gnl|BL_ORD_ID|15053	100	21	0	0	1	21	163	183	6.99702e-05	41	Soltu.DM.04G035210.1	-
SiRNA_part004	gnl|BL_ORD_ID|15053	100	21	0	0	1	21	164	184	6.99702e-05	41	Soltu.DM.04G035210.1	-
SiRNA_part005	gnl|BL_ORD_ID|15053	100	21	0	0	1	21	165	185	6.99702e-05	41	Soltu.DM.04G035210.1	-
SiRNA_part006	gnl|BL_ORD_ID|15053	100	21	0	0	1	21	166	186	6.99702e-05	41	Soltu.DM.04G035210.1	-
SiRNA_part007	gnl|BL_ORD_ID|15053	100	21	0	0	1	21	167	187	6.99702e-05	41	Soltu.DM.04G035210.1	-
SiRNA_part008	gnl|BL_ORD_ID|15053	100	21	0	0	1	21	168	188	6.99702e-05	41	Soltu.DM.04G035210.1	-
SiRNA_part009	gnl|BL_ORD_ID|15053	100	21	0	0	1	21	169	189	6.99702e-05	41	Soltu.DM.04G035210.1	-
SiRNA_part014	gnl|BL_ORD_ID|15053	95.238	21	1	0	1	21	174	194	0.0170571	33	Soltu.DM.04G035210.1	-
SiRNA_part014	gnl|BL_ORD_ID|2154	95.238	21	1	0	1	21	1883	1863	0.0170571	33	Soltu.DM.07G023400.2	-
SiRNA_part015	gnl|BL_ORD_ID|15053	95.238	21	1	0	1	21	175	195	0.0170571	33	Soltu.DM.04G035210.1	-
SiRNA_part016	gnl|BL_ORD_ID|15053	95.238	21	1	0	1	21	176	196	0.0170571	33	Soltu.DM.04G035210.1	-
SiRNA_part017	gnl|BL_ORD_ID|15053	95.238	21	1	0	1	21	177	197	0.0170571	33	Soltu.DM.04G035210.1	-
SiRNA_part018	gnl|BL_ORD_ID|15053	95.238	21	1	0	1	21	178	198	0.0170571	33	Soltu.DM.04G035210.1	-
SiRNA_part019	gnl|BL_ORD_ID|15053	95.238	21	1	0	1	21	179	199	0.0170571	33	Soltu.DM.04G035210.1	-
SiRNA_part020	gnl|BL_ORD_ID|15053	95.238	21	1	0	1	21	180	200	0.0170571	33	Soltu.DM.04G035210.1	-
SiRNA_part021	gnl|BL_ORD_ID|15053	95.238	21	1	0	1	21	181	201	0.0170571	33	Soltu.DM.04G035210.1	-
SiRNA_part022	gnl|BL_ORD_ID|15053	95.238	21	1	0	1	21	182	202	0.0170571	33	Soltu.DM.04G035210.1	-
SiRNA_part023	gnl|BL_ORD_ID|15053	95.238	21	1	0	1	21	183	203	0.0170571	33	Soltu.DM.04G035210.1	-
SiRNA_part024	gnl|BL_ORD_ID|15053	95.238	21	1	0	1	21	184	204	0.0170571	33	Soltu.DM.04G035210.1	-
SiRNA_part025	gnl|BL_ORD_ID|15053	95.238	21	1	0	1	21	185	205	0.0170571	33	Soltu.DM.04G035210.1	-
SiRNA_part026	gnl|BL_ORD_ID|15053	95.238	21	1	0	1	21	186	206	0.0170571	33	Soltu.DM.04G035210.1	-
SiRNA_part031	gnl|BL_ORD_ID|15053	100	21	0	0	1	21	191	211	6.99702e-05	41	Soltu.DM.04G035210.1	-
SiRNA_part032	gnl|BL_ORD_ID|15053	100	21	0	0	1	21	192	212	6.99702e-05	41	Soltu.DM.04G035210.1	-
SiRNA_part033	gnl|BL_ORD_ID|15053	100	21	0	0	1	21	193	213	6.99702e-05	41	Soltu.DM.04G035210.1	-
SiRNA_part034	gnl|BL_ORD_ID|15053	100	21	0	0	1	21	194	214	6.99702e-05	41	Soltu.DM.04G035210.1	-
SiRNA_part035	gnl|BL_ORD_ID|15053	100	21	0	0	1	21	195	215	6.99702e-05	41	Soltu.DM.04G035210.1	-
SiRNA_part036	gnl|BL_ORD_ID|15053	100	21	0	0	1	21	196	216	6.99702e-05	41	Soltu.DM.04G035210.1	-
SiRNA_part037	gnl|BL_ORD_ID|15053	100	21	0	0	1	21	197	217	6.99702e-05	41	Soltu.DM.04G035210.1	-
SiRNA_part038	gnl|BL_ORD_ID|15053	100	21	0	0	1	21	198	218	6.99702e-05	41	Soltu.DM.04G035210.1	-
SiRNA_part039	gnl|BL_ORD_ID|15053	100	21	0	0	1	21	199	219	6.99702e-05	41	Soltu.DM.04G035210.1	-
SiRNA_part039	gnl|BL_ORD_ID|13041	90.476	21	2	0	1	21	1793	1773	4.15812	25	Soltu.DM.03G031490.1	-
SiRNA_part040	gnl|BL_ORD_ID|15053	100	21	0	0	1	21	200	220	6.99702e-05	41	Soltu.DM.04G035210.1	-
SiRNA_part041	gnl|BL_ORD_ID|15053	100	21	0	0	1	21	201	221	6.99702e-05	41	Soltu.DM.04G035210.1	-
SiRNA_part042	gnl|BL_ORD_ID|15053	100	21	0	0	1	21	202	222	6.99702e-05	41	Soltu.DM.04G035210.1	-
SiRNA_part043	gnl|BL_ORD_ID|15053	100	21	0	0	1	21	203	223	6.99702e-05	41	Soltu.DM.04G035210.1	-
SiRNA_part044	gnl|BL_ORD_ID|15053	100	21	0	0	1	21	204	224	6.99702e-05	41	Soltu.DM.04G035210.1	-
SiRNA_part045	gnl|BL_ORD_ID|15053	100	21	0	0	1	21	205	225	6.99702e-05	41	Soltu.DM.04G035210.1	-
SiRNA_part046	gnl|BL_ORD_ID|15053	100	21	0	0	1	21	206	226	6.99702e-05	41	Soltu.DM.04G035210.1	-
SiRNA_part047	gnl|BL_ORD_ID|15053	100	21	0	0	1	21	207	227	6.99702e-05	41	Soltu.DM.04G035210.1	-
SiRNA_part048	gnl|BL_ORD_ID|15053	100	21	0	0	1	21	208	228	6.99702e-05	41	Soltu.DM.04G035210.1	-
SiRNA_part049	gnl|BL_ORD_ID|15053	100	21	0	0	1	21	209	229	6.99702e-05	41	Soltu.DM.04G035210.1	-
SiRNA_part050	gnl|BL_ORD_ID|15053	100	21	0	0	1	21	210	230	6.99702e-05	41	Soltu.DM.04G035210.1	-
SiRNA_part051	gnl|BL_ORD_ID|15053	100	21	0	0	1	21	211	231	6.99702e-05	41	Soltu.DM.04G035210.1	-
SiRNA_part052	gnl|BL_ORD_ID|15053	100	21	0	0	1	21	212	232	6.99702e-05	41	Soltu.DM.04G035210.1	-
SiRNA_part053	gnl|BL_ORD_ID|15053	100	21	0	0	1	21	213	233	6.99702e-05	41	Soltu.DM.04G035210.1	-
SiRNA_part054	gnl|BL_ORD_ID|15053	100	21	0	0	1	21	214	234	6.99702e-05	41	Soltu.DM.04G035210.1	-
SiRNA_part055	gnl|BL_ORD_ID|15053	100	21	0	0	1	21	215	235	6.99702e-05	41	Soltu.DM.04G035210.1	-
SiRNA_part056	gnl|BL_ORD_ID|15053	100	21	0	0	1	21	216	236	6.99702e-05	41	Soltu.DM.04G035210.1	-
SiRNA_part057	gnl|BL_ORD_ID|15053	100	21	0	0	1	21	217	237	6.99702e-05	41	Soltu.DM.04G035210.1	-
SiRNA_part058	gnl|BL_ORD_ID|15053	100	21	0	0	1	21	218	238	6.99702e-05	41	Soltu.DM.04G035210.1	-
SiRNA_part059	gnl|BL_ORD_ID|15053	100	21	0	0	1	21	219	239	6.99702e-05	41	Soltu.DM.04G035210.1	-
SiRNA_part060	gnl|BL_ORD_ID|15053	100	21	0	0	1	21	220	240	6.99702e-05	41	Soltu.DM.04G035210.1	-
SiRNA_part061	gnl|BL_ORD_ID|15053	100	21	0	0	1	21	221	241	6.99702e-05	41	Soltu.DM.04G035210.1	-
SiRNA_part062	gnl|BL_ORD_ID|15053	100	21	0	0	1	21	222	242	6.99702e-05	41	Soltu.DM.04G035210.1	-
SiRNA_part063	gnl|BL_ORD_ID|15053	100	21	0	0	1	21	223	243	6.99702e-05	41	Soltu.DM.04G035210.1	-
SiRNA_part064	gnl|BL_ORD_ID|15053	100	21	0	0	1	21	224	244	6.99702e-05	41	Soltu.DM.04G035210.1	-
SiRNA_part065	gnl|BL_ORD_ID|15053	100	21	0	0	1	21	225	245	6.99702e-05	41	Soltu.DM.04G035210.1	-
SiRNA_part066	gnl|BL_ORD_ID|15053	100	21	0	0	1	21	226	246	6.99702e-05	41	Soltu.DM.04G035210.1	-
SiRNA_part067	gnl|BL_ORD_ID|15053	100	21	0	0	1	21	227	247	6.99702e-05	41	Soltu.DM.04G035210.1	-
SiRNA_part068	gnl|BL_ORD_ID|15053	100	21	0	0	1	21	228	248	6.99702e-05	41	Soltu.DM.04G035210.1	-
SiRNA_part069	gnl|BL_ORD_ID|15053	100	21	0	0	1	21	229	249	6.99702e-05	41	Soltu.DM.04G035210.1	-
SiRNA_part070	gnl|BL_ORD_ID|15053	100	21	0	0	1	21	230	250	6.99702e-05	41	Soltu.DM.04G035210.1	-
SiRNA_part071	gnl|BL_ORD_ID|15053	100	21	0	0	1	21	231	251	6.99702e-05	41	Soltu.DM.04G035210.1	-
SiRNA_part072	gnl|BL_ORD_ID|15053	100	21	0	0	1	21	232	252	6.99702e-05	41	Soltu.DM.04G035210.1	-
SiRNA_part073	gnl|BL_ORD_ID|15053	100	21	0	0	1	21	233	253	6.99702e-05	41	Soltu.DM.04G035210.1	-
SiRNA_part074	gnl|BL_ORD_ID|15053	100	21	0	0	1	21	234	254	6.99702e-05	41	Soltu.DM.04G035210.1	-
SiRNA_part075	gnl|BL_ORD_ID|15053	100	21	0	0	1	21	235	255	6.99702e-05	41	Soltu.DM.04G035210.1	-
SiRNA_part076	gnl|BL_ORD_ID|15053	100	21	0	0	1	21	236	256	6.99702e-05	41	Soltu.DM.04G035210.1	-
SiRNA_part077	gnl|BL_ORD_ID|15053	100	21	0	0	1	21	237	257	6.99702e-05	41	Soltu.DM.04G035210.1	-
SiRNA_part078	gnl|BL_ORD_ID|15053	100	21	0	0	1	21	238	258	6.99702e-05	41	Soltu.DM.04G035210.1	-
SiRNA_part079	gnl|BL_ORD_ID|15053	100	21	0	0	1	21	239	259	6.99702e-05	41	Soltu.DM.04G035210.1	-
SiRNA_part080	gnl|BL_ORD_ID|15053	100	21	0	0	1	21	240	260	6.99702e-05	41	Soltu.DM.04G035210.1	-
SiRNA_part081	gnl|BL_ORD_ID|15053	100	21	0	0	1	21	241	261	6.99702e-05	41	Soltu.DM.04G035210.1	-
SiRNA_part082	gnl|BL_ORD_ID|15053	100	21	0	0	1	21	242	262	6.99702e-05	41	Soltu.DM.04G035210.1	-
SiRNA_part083	gnl|BL_ORD_ID|15053	100	21	0	0	1	21	243	263	6.99702e-05	41	Soltu.DM.04G035210.1	-
SiRNA_part084	gnl|BL_ORD_ID|15053	100	21	0	0	1	21	244	264	6.99702e-05	41	Soltu.DM.04G035210.1	-
SiRNA_part085	gnl|BL_ORD_ID|15053	100	21	0	0	1	21	245	265	6.99702e-05	41	Soltu.DM.04G035210.1	-
SiRNA_part086	gnl|BL_ORD_ID|15053	100	21	0	0	1	21	246	266	6.99702e-05	41	Soltu.DM.04G035210.1	-
SiRNA_part087	gnl|BL_ORD_ID|15053	100	21	0	0	1	21	247	267	6.99702e-05	41	Soltu.DM.04G035210.1	-
SiRNA_part088	gnl|BL_ORD_ID|15053	100	21	0	0	1	21	248	268	6.99702e-05	41	Soltu.DM.04G035210.1	-
SiRNA_part089	gnl|BL_ORD_ID|15053	100	21	0	0	1	21	249	269	6.99702e-05	41	Soltu.DM.04G035210.1	-
SiRNA_part090	gnl|BL_ORD_ID|15053	100	21	0	0	1	21	250	270	6.99702e-05	41	Soltu.DM.04G035210.1	-
SiRNA_part091	gnl|BL_ORD_ID|15053	100	21	0	0	1	21	251	271	6.99702e-05	41	Soltu.DM.04G035210.1	-
SiRNA_part092	gnl|BL_ORD_ID|15053	100	21	0	0	1	21	252	272	6.99702e-05	41	Soltu.DM.04G035210.1	-
SiRNA_part093	gnl|BL_ORD_ID|15053	100	21	0	0	1	21	253	273	6.99702e-05	41	Soltu.DM.04G035210.1	-
SiRNA_part094	gnl|BL_ORD_ID|15053	100	21	0	0	1	21	254	274	6.99702e-05	41	Soltu.DM.04G035210.1	-
SiRNA_part095	gnl|BL_ORD_ID|15053	100	21	0	0	1	21	255	275	6.99702e-05	41	Soltu.DM.04G035210.1	-
SiRNA_part096	gnl|BL_ORD_ID|15053	100	21	0	0	1	21	256	276	6.99702e-05	41	Soltu.DM.04G035210.1	-
SiRNA_part097	gnl|BL_ORD_ID|15053	100	21	0	0	1	21	257	277	6.99702e-05	41	Soltu.DM.04G035210.1	-
SiRNA_part098	gnl|BL_ORD_ID|15053	100	21	0	0	1	21	258	278	6.99702e-05	41	Soltu.DM.04G035210.1	-
SiRNA_part099	gnl|BL_ORD_ID|15053	100	21	0	0	1	21	259	279	6.99702e-05	41	Soltu.DM.04G035210.1	-
SiRNA_part100	gnl|BL_ORD_ID|15053	100	21	0	0	1	21	260	280	6.99702e-05	41	Soltu.DM.04G035210.1	-
SiRNA_part101	gnl|BL_ORD_ID|15053	100	21	0	0	1	21	261	281	6.99702e-05	41	Soltu.DM.04G035210.1	-
SiRNA_part102	gnl|BL_ORD_ID|15053	100	21	0	0	1	21	262	282	6.99702e-05	41	Soltu.DM.04G035210.1	-
SiRNA_part103	gnl|BL_ORD_ID|15053	100	21	0	0	1	21	263	283	6.99702e-05	41	Soltu.DM.04G035210.1	-
SiRNA_part104	gnl|BL_ORD_ID|15053	100	21	0	0	1	21	264	284	6.99702e-05	41	Soltu.DM.04G035210.1	-
SiRNA_part105	gnl|BL_ORD_ID|15053	100	21	0	0	1	21	265	285	6.99702e-05	41	Soltu.DM.04G035210.1	-
SiRNA_part106	gnl|BL_ORD_ID|15053	100	21	0	0	1	21	266	286	6.99702e-05	41	Soltu.DM.04G035210.1	-
SiRNA_part107	gnl|BL_ORD_ID|15053	100	21	0	0	1	21	267	287	6.99702e-05	41	Soltu.DM.04G035210.1	-
SiRNA_part108	gnl|BL_ORD_ID|15053	100	21	0	0	1	21	268	288	6.99702e-05	41	Soltu.DM.04G035210.1	-
SiRNA_part109	gnl|BL_ORD_ID|15053	100	21	0	0	1	21	269	289	6.99702e-05	41	Soltu.DM.04G035210.1	-
SiRNA_part110	gnl|BL_ORD_ID|15053	100	21	0	0	1	21	270	290	6.99702e-05	41	Soltu.DM.04G035210.1	-
SiRNA_part111	gnl|BL_ORD_ID|15053	100	21	0	0	1	21	271	291	6.99702e-05	41	Soltu.DM.04G035210.1	-
SiRNA_part112	gnl|BL_ORD_ID|15053	100	21	0	0	1	21	272	292	6.99702e-05	41	Soltu.DM.04G035210.1	-
SiRNA_part113	gnl|BL_ORD_ID|15053	100	21	0	0	1	21	273	293	6.99702e-05	41	Soltu.DM.04G035210.1	-
SiRNA_part114	gnl|BL_ORD_ID|15053	100	21	0	0	1	21	274	294	6.99702e-05	41	Soltu.DM.04G035210.1	-
SiRNA_part115	gnl|BL_ORD_ID|15053	100	21	0	0	1	21	275	295	6.99702e-05	41	Soltu.DM.04G035210.1	-
SiRNA_part116	gnl|BL_ORD_ID|15053	100	21	0	0	1	21	276	296	6.99702e-05	41	Soltu.DM.04G035210.1	-
SiRNA_part117	gnl|BL_ORD_ID|15053	100	21	0	0	1	21	277	297	6.99702e-05	41	Soltu.DM.04G035210.1	-
SiRNA_part118	gnl|BL_ORD_ID|15053	100	21	0	0	1	21	278	298	6.99702e-05	41	Soltu.DM.04G035210.1	-
SiRNA_part119	gnl|BL_ORD_ID|15053	100	21	0	0	1	21	279	299	6.99702e-05	41	Soltu.DM.04G035210.1	-
SiRNA_part120	gnl|BL_ORD_ID|15053	100	21	0	0	1	21	280	300	6.99702e-05	41	Soltu.DM.04G035210.1	-
SiRNA_part121	gnl|BL_ORD_ID|15053	100	21	0	0	1	21	281	301	6.99702e-05	41	Soltu.DM.04G035210.1	-
SiRNA_part122	gnl|BL_ORD_ID|15053	100	21	0	0	1	21	282	302	6.99702e-05	41	Soltu.DM.04G035210.1	-
SiRNA_part123	gnl|BL_ORD_ID|15053	100	21	0	0	1	21	283	303	6.99702e-05	41	Soltu.DM.04G035210.1	-
SiRNA_part124	gnl|BL_ORD_ID|15053	100	21	0	0	1	21	284	304	6.99702e-05	41	Soltu.DM.04G035210.1	-
SiRNA_part125	gnl|BL_ORD_ID|15053	100	21	0	0	1	21	285	305	6.99702e-05	41	Soltu.DM.04G035210.1	-
SiRNA_part126	gnl|BL_ORD_ID|15053	100	21	0	0	1	21	286	306	6.99702e-05	41	Soltu.DM.04G035210.1	-
SiRNA_part127	gnl|BL_ORD_ID|15053	100	21	0	0	1	21	287	307	6.99702e-05	41	Soltu.DM.04G035210.1	-
SiRNA_part128	gnl|BL_ORD_ID|15053	100	21	0	0	1	21	288	308	6.99702e-05	41	Soltu.DM.04G035210.1	-
SiRNA_part129	gnl|BL_ORD_ID|15053	100	21	0	0	1	21	289	309	6.99702e-05	41	Soltu.DM.04G035210.1	-
SiRNA_part130	gnl|BL_ORD_ID|15053	100	21	0	0	1	21	290	310	6.99702e-05	41	Soltu.DM.04G035210.1	-
SiRNA_part131	gnl|BL_ORD_ID|15053	100	21	0	0	1	21	291	311	6.99702e-05	41	Soltu.DM.04G035210.1	-
SiRNA_part132	gnl|BL_ORD_ID|15053	100	21	0	0	1	21	292	312	6.99702e-05	41	Soltu.DM.04G035210.1	-
SiRNA_part133	gnl|BL_ORD_ID|15053	100	21	0	0	1	21	293	313	6.99702e-05	41	Soltu.DM.04G035210.1	-
SiRNA_part134	gnl|BL_ORD_ID|15053	100	21	0	0	1	21	294	314	6.99702e-05	41	Soltu.DM.04G035210.1	-
SiRNA_part135	gnl|BL_ORD_ID|15053	100	21	0	0	1	21	295	315	6.99702e-05	41	Soltu.DM.04G035210.1	-
SiRNA_part136	gnl|BL_ORD_ID|15053	100	21	0	0	1	21	296	316	6.99702e-05	41	Soltu.DM.04G035210.1	-
SiRNA_part137	gnl|BL_ORD_ID|15053	100	21	0	0	1	21	297	317	6.99702e-05	41	Soltu.DM.04G035210.1	-
SiRNA_part138	gnl|BL_ORD_ID|15053	100	21	0	0	1	21	298	318	6.99702e-05	41	Soltu.DM.04G035210.1	-
SiRNA_part139	gnl|BL_ORD_ID|15053	100	21	0	0	1	21	299	319	6.99702e-05	41	Soltu.DM.04G035210.1	-
SiRNA_part140	gnl|BL_ORD_ID|15053	100	21	0	0	1	21	300	320	6.99702e-05	41	Soltu.DM.04G035210.1	-
SiRNA_part141	gnl|BL_ORD_ID|15053	100	21	0	0	1	21	301	321	6.99702e-05	41	Soltu.DM.04G035210.1	-
SiRNA_part142	gnl|BL_ORD_ID|15053	100	21	0	0	1	21	302	322	6.99702e-05	41	Soltu.DM.04G035210.1	-
SiRNA_part143	gnl|BL_ORD_ID|15053	100	21	0	0	1	21	303	323	6.99702e-05	41	Soltu.DM.04G035210.1	-
SiRNA_part144	gnl|BL_ORD_ID|15053	100	21	0	0	1	21	304	324	6.99702e-05	41	Soltu.DM.04G035210.1	-
SiRNA_part145	gnl|BL_ORD_ID|15053	100	21	0	0	1	21	305	325	6.99702e-05	41	Soltu.DM.04G035210.1	-
SiRNA_part146	gnl|BL_ORD_ID|15053	100	21	0	0	1	21	306	326	6.99702e-05	41	Soltu.DM.04G035210.1	-
SiRNA_part147	gnl|BL_ORD_ID|15053	100	21	0	0	1	21	307	327	6.99702e-05	41	Soltu.DM.04G035210.1	-
SiRNA_part148	gnl|BL_ORD_ID|15053	100	21	0	0	1	21	308	328	6.99702e-05	41	Soltu.DM.04G035210.1	-
SiRNA_part149	gnl|BL_ORD_ID|15053	100	21	0	0	1	21	309	329	6.99702e-05	41	Soltu.DM.04G035210.1	-
SiRNA_part150	gnl|BL_ORD_ID|15053	100	21	0	0	1	21	310	330	6.99702e-05	41	Soltu.DM.04G035210.1	-
SiRNA_part151	gnl|BL_ORD_ID|15053	100	21	0	0	1	21	311	331	6.99702e-05	41	Soltu.DM.04G035210.1	-
SiRNA_part152	gnl|BL_ORD_ID|15053	100	21	0	0	1	21	312	332	6.99702e-05	41	Soltu.DM.04G035210.1	-
SiRNA_part153	gnl|BL_ORD_ID|15053	100	21	0	0	1	21	313	333	6.99702e-05	41	Soltu.DM.04G035210.1	-
SiRNA_part154	gnl|BL_ORD_ID|15053	100	21	0	0	1	21	314	334	6.99702e-05	41	Soltu.DM.04G035210.1	-
SiRNA_part155	gnl|BL_ORD_ID|15053	100	21	0	0	1	21	315	335	6.99702e-05	41	Soltu.DM.04G035210.1	-
SiRNA_part156	gnl|BL_ORD_ID|15053	100	21	0	0	1	21	316	336	6.99702e-05	41	Soltu.DM.04G035210.1	-
SiRNA_part157	gnl|BL_ORD_ID|15053	100	21	0	0	1	21	317	337	6.99702e-05	41	Soltu.DM.04G035210.1	-
SiRNA_part157	gnl|BL_ORD_ID|2827	90.476	21	2	0	1	21	1120	1140	4.15812	25	Soltu.DM.04G021140.1	-
SiRNA_part158	gnl|BL_ORD_ID|15053	100	21	0	0	1	21	318	338	6.99702e-05	41	Soltu.DM.04G035210.1	-
SiRNA_part159	gnl|BL_ORD_ID|15053	100	21	0	0	1	21	319	339	6.99702e-05	41	Soltu.DM.04G035210.1	-
SiRNA_part159	gnl|BL_ORD_ID|21757	95.238	21	1	1	1	21	574	555	4.15812	25	Soltu.DM.01G014420.1	-
SiRNA_part159	gnl|BL_ORD_ID|7553	95.238	21	1	1	1	21	1389	1370	4.15812	25	Soltu.DM.12G030000.3	-
SiRNA_part160	gnl|BL_ORD_ID|15053	100	21	0	0	1	21	320	340	6.99702e-05	41	Soltu.DM.04G035210.1	-
SiRNA_part161	gnl|BL_ORD_ID|15053	100	21	0	0	1	21	321	341	6.99702e-05	41	Soltu.DM.04G035210.1	-
SiRNA_part162	gnl|BL_ORD_ID|15053	100	21	0	0	1	21	322	342	6.99702e-05	41	Soltu.DM.04G035210.1	-
SiRNA_part163	gnl|BL_ORD_ID|15053	100	21	0	0	1	21	323	343	6.99702e-05	41	Soltu.DM.04G035210.1	-
SiRNA_part164	gnl|BL_ORD_ID|15053	100	21	0	0	1	21	324	344	6.99702e-05	41	Soltu.DM.04G035210.1	-
SiRNA_part165	gnl|BL_ORD_ID|15053	100	21	0	0	1	21	325	345	6.99702e-05	41	Soltu.DM.04G035210.1	-
SiRNA_part166	gnl|BL_ORD_ID|15053	100	21	0	0	1	21	326	346	6.99702e-05	41	Soltu.DM.04G035210.1	-
SiRNA_part167	gnl|BL_ORD_ID|15053	100	21	0	0	1	21	327	347	6.99702e-05	41	Soltu.DM.04G035210.1	-
SiRNA_part168	gnl|BL_ORD_ID|15053	100	21	0	0	1	21	328	348	6.99702e-05	41	Soltu.DM.04G035210.1	-
SiRNA_part169	gnl|BL_ORD_ID|15053	100	21	0	0	1	21	329	349	6.99702e-05	41	Soltu.DM.04G035210.1	-
SiRNA_part169	gnl|BL_ORD_ID|30880	95.238	21	1	0	1	21	52	32	0.0170571	33	Soltu.DM.04G031270.1	-
SiRNA_part170	gnl|BL_ORD_ID|15053	100	21	0	0	1	21	330	350	6.99702e-05	41	Soltu.DM.04G035210.1	-
SiRNA_part170	gnl|BL_ORD_ID|14067	90.476	21	2	0	1	21	1843	1823	4.15812	25	Soltu.DM.01G040960.1	-
SiRNA_part170	gnl|BL_ORD_ID|3664	95.238	21	1	1	2	21	564	584	4.15812	25	Soltu.DM.09G018760.1	-
SiRNA_part171	gnl|BL_ORD_ID|15053	100	21	0	0	1	21	331	351	6.99702e-05	41	Soltu.DM.04G035210.1	-
SiRNA_part172	gnl|BL_ORD_ID|15053	100	21	0	0	1	21	332	352	6.99702e-05	41	Soltu.DM.04G035210.1	-
SiRNA_part172	gnl|BL_ORD_ID|3664	95.238	21	1	1	1	20	565	585	4.15812	25	Soltu.DM.09G018760.1	-
SiRNA_part173	gnl|BL_ORD_ID|15053	100	21	0	0	1	21	333	353	6.99702e-05	41	Soltu.DM.04G035210.1	-
SiRNA_part174	gnl|BL_ORD_ID|15053	100	21	0	0	1	21	334	354	6.99702e-05	41	Soltu.DM.04G035210.1	-
SiRNA_part175	gnl|BL_ORD_ID|15053	100	21	0	0	1	21	335	355	6.99702e-05	41	Soltu.DM.04G035210.1	-
SiRNA_part176	gnl|BL_ORD_ID|15053	100	21	0	0	1	21	336	356	6.99702e-05	41	Soltu.DM.04G035210.1	-
SiRNA_part177	gnl|BL_ORD_ID|15053	100	21	0	0	1	21	337	357	6.99702e-05	41	Soltu.DM.04G035210.1	-
SiRNA_part178	gnl|BL_ORD_ID|15053	100	21	0	0	1	21	338	358	6.99702e-05	41	Soltu.DM.04G035210.1	-
SiRNA_part179	gnl|BL_ORD_ID|15053	100	21	0	0	1	21	339	359	6.99702e-05	41	Soltu.DM.04G035210.1	-
SiRNA_part180	gnl|BL_ORD_ID|15053	100	21	0	0	1	21	340	360	6.99702e-05	41	Soltu.DM.04G035210.1	-
SiRNA_part180	gnl|BL_ORD_ID|32291	90.476	21	2	0	1	21	2751	2731	4.15812	25	Soltu.DM.03G009280.1	-
SiRNA_part181	gnl|BL_ORD_ID|15053	100	21	0	0	1	21	341	361	6.99702e-05	41	Soltu.DM.04G035210.1	-
SiRNA_part182	gnl|BL_ORD_ID|15053	100	21	0	0	1	21	342	362	6.99702e-05	41	Soltu.DM.04G035210.1	-
SiRNA_part183	gnl|BL_ORD_ID|15053	100	21	0	0	1	21	343	363	6.99702e-05	41	Soltu.DM.04G035210.1	-
SiRNA_part184	gnl|BL_ORD_ID|15053	100	21	0	0	1	21	344	364	6.99702e-05	41	Soltu.DM.04G035210.1	-
SiRNA_part185	gnl|BL_ORD_ID|15053	100	21	0	0	1	21	345	365	6.99702e-05	41	Soltu.DM.04G035210.1	-
SiRNA_part186	gnl|BL_ORD_ID|15053	100	21	0	0	1	21	346	366	6.99702e-05	41	Soltu.DM.04G035210.1	-
SiRNA_part187	gnl|BL_ORD_ID|15053	100	21	0	0	1	21	347	367	6.99702e-05	41	Soltu.DM.04G035210.1	-
SiRNA_part188	gnl|BL_ORD_ID|15053	100	21	0	0	1	21	348	368	6.99702e-05	41	Soltu.DM.04G035210.1	-
SiRNA_part189	gnl|BL_ORD_ID|15053	100	21	0	0	1	21	349	369	6.99702e-05	41	Soltu.DM.04G035210.1	-
SiRNA_part189	gnl|BL_ORD_ID|740	90.476	21	2	0	1	21	1135	1155	4.15812	25	Soltu.DM.03G031230.1	-
SiRNA_part190	gnl|BL_ORD_ID|15053	100	21	0	0	1	21	350	370	6.99702e-05	41	Soltu.DM.04G035210.1	-
SiRNA_part190	gnl|BL_ORD_ID|740	90.476	21	2	0	1	21	1136	1156	4.15812	25	Soltu.DM.03G031230.1	-
SiRNA_part191	gnl|BL_ORD_ID|15053	100	21	0	0	1	21	351	371	6.99702e-05	41	Soltu.DM.04G035210.1	-
SiRNA_part192	gnl|BL_ORD_ID|15053	100	21	0	0	1	21	352	372	6.99702e-05	41	Soltu.DM.04G035210.1	-
SiRNA_part193	gnl|BL_ORD_ID|15053	100	21	0	0	1	21	353	373	6.99702e-05	41	Soltu.DM.04G035210.1	-
SiRNA_part194	gnl|BL_ORD_ID|15053	100	21	0	0	1	21	354	374	6.99702e-05	41	Soltu.DM.04G035210.1	-
SiRNA_part195	gnl|BL_ORD_ID|15053	100	21	0	0	1	21	355	375	6.99702e-05	41	Soltu.DM.04G035210.1	-
SiRNA_part196	gnl|BL_ORD_ID|15053	100	21	0	0	1	21	356	376	6.99702e-05	41	Soltu.DM.04G035210.1	-
SiRNA_part197	gnl|BL_ORD_ID|15053	100	21	0	0	1	21	357	377	6.99702e-05	41	Soltu.DM.04G035210.1	-
SiRNA_part198	gnl|BL_ORD_ID|15053	100	21	0	0	1	21	358	378	6.99702e-05	41	Soltu.DM.04G035210.1	-
SiRNA_part199	gnl|BL_ORD_ID|15053	100	21	0	0	1	21	359	379	6.99702e-05	41	Soltu.DM.04G035210.1	-
SiRNA_part200	gnl|BL_ORD_ID|15053	100	21	0	0	1	21	360	380	6.99702e-05	41	Soltu.DM.04G035210.1	-
SiRNA_part201	gnl|BL_ORD_ID|15053	100	21	0	0	1	21	361	381	6.99702e-05	41	Soltu.DM.04G035210.1	-
SiRNA_part202	gnl|BL_ORD_ID|15053	100	21	0	0	1	21	362	382	6.99702e-05	41	Soltu.DM.04G035210.1	-
SiRNA_part203	gnl|BL_ORD_ID|15053	100	21	0	0	1	21	363	383	6.99702e-05	41	Soltu.DM.04G035210.1	-
SiRNA_part204	gnl|BL_ORD_ID|15053	100	21	0	0	1	21	364	384	6.99702e-05	41	Soltu.DM.04G035210.1	-
SiRNA_part205	gnl|BL_ORD_ID|15053	100	21	0	0	1	21	365	385	6.99702e-05	41	Soltu.DM.04G035210.1	-
SiRNA_part206	gnl|BL_ORD_ID|15053	100	21	0	0	1	21	366	386	6.99702e-05	41	Soltu.DM.04G035210.1	-
SiRNA_part207	gnl|BL_ORD_ID|15053	100	21	0	0	1	21	367	387	6.99702e-05	41	Soltu.DM.04G035210.1	-
SiRNA_part208	gnl|BL_ORD_ID|15053	100	21	0	0	1	21	368	388	6.99702e-05	41	Soltu.DM.04G035210.1	-
SiRNA_part209	gnl|BL_ORD_ID|15053	100	21	0	0	1	21	369	389	6.99702e-05	41	Soltu.DM.04G035210.1	-
SiRNA_part210	gnl|BL_ORD_ID|15053	100	21	0	0	1	21	370	390	6.99702e-05	41	Soltu.DM.04G035210.1	-
SiRNA_part211	gnl|BL_ORD_ID|15053	100	21	0	0	1	21	371	391	6.99702e-05	41	Soltu.DM.04G035210.1	-
SiRNA_part212	gnl|BL_ORD_ID|15053	100	21	0	0	1	21	372	392	6.99702e-05	41	Soltu.DM.04G035210.1	-
SiRNA_part213	gnl|BL_ORD_ID|15053	100	21	0	0	1	21	373	393	6.99702e-05	41	Soltu.DM.04G035210.1	-
SiRNA_part214	gnl|BL_ORD_ID|15053	100	21	0	0	1	21	374	394	6.99702e-05	41	Soltu.DM.04G035210.1	-
SiRNA_part215	gnl|BL_ORD_ID|15053	100	21	0	0	1	21	375	395	6.99702e-05	41	Soltu.DM.04G035210.1	-
SiRNA_part216	gnl|BL_ORD_ID|15053	100	21	0	0	1	21	376	396	6.99702e-05	41	Soltu.DM.04G035210.1	-
SiRNA_part217	gnl|BL_ORD_ID|15053	100	21	0	0	1	21	377	397	6.99702e-05	41	Soltu.DM.04G035210.1	-
SiRNA_part218	gnl|BL_ORD_ID|15053	100	21	0	0	1	21	378	398	6.99702e-05	41	Soltu.DM.04G035210.1	-
SiRNA_part219	gnl|BL_ORD_ID|15053	100	21	0	0	1	21	379	399	6.99702e-05	41	Soltu.DM.04G035210.1	-
SiRNA_part220	gnl|BL_ORD_ID|15053	100	21	0	0	1	21	380	400	6.99702e-05	41	Soltu.DM.04G035210.1	-
SiRNA_part221	gnl|BL_ORD_ID|15053	100	21	0	0	1	21	381	401	6.99702e-05	41	Soltu.DM.04G035210.1	-
SiRNA_part222	gnl|BL_ORD_ID|15053	100	21	0	0	1	21	382	402	6.99702e-05	41	Soltu.DM.04G035210.1	-
SiRNA_part223	gnl|BL_ORD_ID|15053	100	21	0	0	1	21	383	403	6.99702e-05	41	Soltu.DM.04G035210.1	-
SiRNA_part224	gnl|BL_ORD_ID|15053	100	21	0	0	1	21	384	404	6.99702e-05	41	Soltu.DM.04G035210.1	-
SiRNA_part225	gnl|BL_ORD_ID|15053	100	21	0	0	1	21	385	405	6.99702e-05	41	Soltu.DM.04G035210.1	-
SiRNA_part226	gnl|BL_ORD_ID|15053	100	21	0	0	1	21	386	406	6.99702e-05	41	Soltu.DM.04G035210.1	-
SiRNA_part227	gnl|BL_ORD_ID|15053	100	21	0	0	1	21	387	407	6.99702e-05	41	Soltu.DM.04G035210.1	-
SiRNA_part228	gnl|BL_ORD_ID|15053	100	21	0	0	1	21	388	408	6.99702e-05	41	Soltu.DM.04G035210.1	-
SiRNA_part229	gnl|BL_ORD_ID|15053	100	21	0	0	1	21	389	409	6.99702e-05	41	Soltu.DM.04G035210.1	-
SiRNA_part230	gnl|BL_ORD_ID|15053	100	21	0	0	1	21	390	410	6.99702e-05	41	Soltu.DM.04G035210.1	-
SiRNA_part231	gnl|BL_ORD_ID|15053	100	21	0	0	1	21	391	411	6.99702e-05	41	Soltu.DM.04G035210.1	-
SiRNA_part232	gnl|BL_ORD_ID|15053	100	21	0	0	1	21	392	412	6.99702e-05	41	Soltu.DM.04G035210.1	-
SiRNA_part233	gnl|BL_ORD_ID|15053	100	21	0	0	1	21	393	413	6.99702e-05	41	Soltu.DM.04G035210.1	-
SiRNA_part234	gnl|BL_ORD_ID|15053	100	21	0	0	1	21	394	414	6.99702e-05	41	Soltu.DM.04G035210.1	-
SiRNA_part235	gnl|BL_ORD_ID|15053	100	21	0	0	1	21	395	415	6.99702e-05	41	Soltu.DM.04G035210.1	-
SiRNA_part236	gnl|BL_ORD_ID|15053	100	21	0	0	1	21	396	416	6.99702e-05	41	Soltu.DM.04G035210.1	-
SiRNA_part237	gnl|BL_ORD_ID|15053	100	21	0	0	1	21	397	417	6.99702e-05	41	Soltu.DM.04G035210.1	-
SiRNA_part238	gnl|BL_ORD_ID|15053	100	21	0	0	1	21	398	418	6.99702e-05	41	Soltu.DM.04G035210.1	-
SiRNA_part239	gnl|BL_ORD_ID|15053	100	21	0	0	1	21	399	419	6.99702e-05	41	Soltu.DM.04G035210.1	-
SiRNA_part240	gnl|BL_ORD_ID|15053	100	21	0	0	1	21	400	420	6.99702e-05	41	Soltu.DM.04G035210.1	-
SiRNA_part241	gnl|BL_ORD_ID|15053	100	21	0	0	1	21	401	421	6.99702e-05	41	Soltu.DM.04G035210.1	-
SiRNA_part242	gnl|BL_ORD_ID|15053	100	21	0	0	1	21	402	422	6.99702e-05	41	Soltu.DM.04G035210.1	-
SiRNA_part242	gnl|BL_ORD_ID|9625	90.476	21	2	0	1	21	260	280	4.15812	25	Soltu.DM.02G025430.1	-
SiRNA_part243	gnl|BL_ORD_ID|15053	100	21	0	0	1	21	403	423	6.99702e-05	41	Soltu.DM.04G035210.1	-
SiRNA_part244	gnl|BL_ORD_ID|15053	100	21	0	0	1	21	404	424	6.99702e-05	41	Soltu.DM.04G035210.1	-
SiRNA_part245	gnl|BL_ORD_ID|15053	100	21	0	0	1	21	405	425	6.99702e-05	41	Soltu.DM.04G035210.1	-
SiRNA_part246	gnl|BL_ORD_ID|15053	100	21	0	0	1	21	406	426	6.99702e-05	41	Soltu.DM.04G035210.1	-
SiRNA_part247	gnl|BL_ORD_ID|15053	100	21	0	0	1	21	407	427	6.99702e-05	41	Soltu.DM.04G035210.1	-
SiRNA_part248	gnl|BL_ORD_ID|15053	100	21	0	0	1	21	408	428	6.99702e-05	41	Soltu.DM.04G035210.1	-
SiRNA_part249	gnl|BL_ORD_ID|15053	100	21	0	0	1	21	409	429	6.99702e-05	41	Soltu.DM.04G035210.1	-
SiRNA_part249	gnl|BL_ORD_ID|20849	90.476	21	2	0	1	21	812	792	4.15812	25	Soltu.DM.04G004730.1	-
SiRNA_part250	gnl|BL_ORD_ID|15053	100	21	0	0	1	21	410	430	6.99702e-05	41	Soltu.DM.04G035210.1	-
SiRNA_part251	gnl|BL_ORD_ID|15053	100	21	0	0	1	21	411	431	6.99702e-05	41	Soltu.DM.04G035210.1	-
SiRNA_part252	gnl|BL_ORD_ID|15053	100	21	0	0	1	21	412	432	6.99702e-05	41	Soltu.DM.04G035210.1	-
SiRNA_part253	gnl|BL_ORD_ID|15053	100	21	0	0	1	21	413	433	6.99702e-05	41	Soltu.DM.04G035210.1	-
SiRNA_part254	gnl|BL_ORD_ID|15053	100	21	0	0	1	21	414	434	6.99702e-05	41	Soltu.DM.04G035210.1	-
SiRNA_part255	gnl|BL_ORD_ID|15053	100	21	0	0	1	21	415	435	6.99702e-05	41	Soltu.DM.04G035210.1	-
SiRNA_part256	gnl|BL_ORD_ID|15053	100	21	0	0	1	21	416	436	6.99702e-05	41	Soltu.DM.04G035210.1	-
SiRNA_part257	gnl|BL_ORD_ID|15053	100	21	0	0	1	21	417	437	6.99702e-05	41	Soltu.DM.04G035210.1	-
SiRNA_part258	gnl|BL_ORD_ID|15053	100	21	0	0	1	21	418	438	6.99702e-05	41	Soltu.DM.04G035210.1	-
SiRNA_part259	gnl|BL_ORD_ID|15053	100	21	0	0	1	21	419	439	6.99702e-05	41	Soltu.DM.04G035210.1	-
SiRNA_part260	gnl|BL_ORD_ID|15053	100	21	0	0	1	21	420	440	6.99702e-05	41	Soltu.DM.04G035210.1	-
SiRNA_part261	gnl|BL_ORD_ID|15053	100	21	0	0	1	21	421	441	6.99702e-05	41	Soltu.DM.04G035210.1	-
SiRNA_part262	gnl|BL_ORD_ID|15053	100	21	0	0	1	21	422	442	6.99702e-05	41	Soltu.DM.04G035210.1	-
SiRNA_part262	gnl|BL_ORD_ID|19963	90.476	21	2	0	1	21	911	891	4.15812	25	Soltu.DM.01G000200.1	-
SiRNA_part262	gnl|BL_ORD_ID|4079	90.476	21	2	0	1	21	695	675	4.15812	25	Soltu.DM.01G000210.1	-
SiRNA_part263	gnl|BL_ORD_ID|15053	100	21	0	0	1	21	423	443	6.99702e-05	41	Soltu.DM.04G035210.1	-
SiRNA_part264	gnl|BL_ORD_ID|15053	100	21	0	0	1	21	424	444	6.99702e-05	41	Soltu.DM.04G035210.1	-
SiRNA_part265	gnl|BL_ORD_ID|15053	100	21	0	0	1	21	425	445	6.99702e-05	41	Soltu.DM.04G035210.1	-
SiRNA_part266	gnl|BL_ORD_ID|15053	100	21	0	0	1	21	426	446	6.99702e-05	41	Soltu.DM.04G035210.1	-
SiRNA_part267	gnl|BL_ORD_ID|15053	100	21	0	0	1	21	427	447	6.99702e-05	41	Soltu.DM.04G035210.1	-
SiRNA_part268	gnl|BL_ORD_ID|15053	100	21	0	0	1	21	428	448	6.99702e-05	41	Soltu.DM.04G035210.1	-
SiRNA_part269	gnl|BL_ORD_ID|15053	100	21	0	0	1	21	429	449	6.99702e-05	41	Soltu.DM.04G035210.1	-
SiRNA_part270	gnl|BL_ORD_ID|15053	100	21	0	0	1	21	430	450	6.99702e-05	41	Soltu.DM.04G035210.1	-
SiRNA_part271	gnl|BL_ORD_ID|15053	100	21	0	0	1	21	431	451	6.99702e-05	41	Soltu.DM.04G035210.1	-
SiRNA_part272	gnl|BL_ORD_ID|15053	100	21	0	0	1	21	432	452	6.99702e-05	41	Soltu.DM.04G035210.1	-
SiRNA_part273	gnl|BL_ORD_ID|15053	100	21	0	0	1	21	433	453	6.99702e-05	41	Soltu.DM.04G035210.1	-
SiRNA_part274	gnl|BL_ORD_ID|15053	100	21	0	0	1	21	434	454	6.99702e-05	41	Soltu.DM.04G035210.1	-
SiRNA_part275	gnl|BL_ORD_ID|15053	100	21	0	0	1	21	435	455	6.99702e-05	41	Soltu.DM.04G035210.1	-
SiRNA_part276	gnl|BL_ORD_ID|15053	100	21	0	0	1	21	436	456	6.99702e-05	41	Soltu.DM.04G035210.1	-
SiRNA_part277	gnl|BL_ORD_ID|15053	100	21	0	0	1	21	437	457	6.99702e-05	41	Soltu.DM.04G035210.1	-
SiRNA_part278	gnl|BL_ORD_ID|15053	100	21	0	0	1	21	438	458	6.99702e-05	41	Soltu.DM.04G035210.1	-
SiRNA_part279	gnl|BL_ORD_ID|15053	100	21	0	0	1	21	439	459	6.99702e-05	41	Soltu.DM.04G035210.1	-
SiRNA_part280	gnl|BL_ORD_ID|15053	100	21	0	0	1	21	440	460	6.99702e-05	41	Soltu.DM.04G035210.1	-
SiRNA_part281	gnl|BL_ORD_ID|15053	100	21	0	0	1	21	441	461	6.99702e-05	41	Soltu.DM.04G035210.1	-
SiRNA_part282	gnl|BL_ORD_ID|15053	100	21	0	0	1	21	442	462	6.99702e-05	41	Soltu.DM.04G035210.1	-
SiRNA_part283	gnl|BL_ORD_ID|15053	100	21	0	0	1	21	443	463	6.99702e-05	41	Soltu.DM.04G035210.1	-
SiRNA_part284	gnl|BL_ORD_ID|15053	100	21	0	0	1	21	444	464	6.99702e-05	41	Soltu.DM.04G035210.1	-
SiRNA_part285	gnl|BL_ORD_ID|15053	100	21	0	0	1	21	445	465	6.99702e-05	41	Soltu.DM.04G035210.1	-
SiRNA_part286	gnl|BL_ORD_ID|15053	100	21	0	0	1	21	446	466	6.99702e-05	41	Soltu.DM.04G035210.1	-
SiRNA_part287	gnl|BL_ORD_ID|15053	100	21	0	0	1	21	447	467	6.99702e-05	41	Soltu.DM.04G035210.1	-
SiRNA_part288	gnl|BL_ORD_ID|15053	100	21	0	0	1	21	448	468	6.99702e-05	41	Soltu.DM.04G035210.1	-
SiRNA_part289	gnl|BL_ORD_ID|15053	100	21	0	0	1	21	449	469	6.99702e-05	41	Soltu.DM.04G035210.1	-
SiRNA_part290	gnl|BL_ORD_ID|15053	100	21	0	0	1	21	450	470	6.99702e-05	41	Soltu.DM.04G035210.1	-
SiRNA_part291	gnl|BL_ORD_ID|15053	100	21	0	0	1	21	451	471	6.99702e-05	41	Soltu.DM.04G035210.1	-
SiRNA_part292	gnl|BL_ORD_ID|15053	100	21	0	0	1	21	452	472	6.99702e-05	41	Soltu.DM.04G035210.1	-
SiRNA_part293	gnl|BL_ORD_ID|15053	100	21	0	0	1	21	453	473	6.99702e-05	41	Soltu.DM.04G035210.1	-
SiRNA_part294	gnl|BL_ORD_ID|15053	100	21	0	0	1	21	454	474	6.99702e-05	41	Soltu.DM.04G035210.1	-
SiRNA_part295	gnl|BL_ORD_ID|15053	100	21	0	0	1	21	455	475	6.99702e-05	41	Soltu.DM.04G035210.1	-
SiRNA_part296	gnl|BL_ORD_ID|15053	100	21	0	0	1	21	456	476	6.99702e-05	41	Soltu.DM.04G035210.1	-
SiRNA_part297	gnl|BL_ORD_ID|15053	100	21	0	0	1	21	457	477	6.99702e-05	41	Soltu.DM.04G035210.1	-
SiRNA_part298	gnl|BL_ORD_ID|15053	100	21	0	0	1	21	458	478	6.99702e-05	41	Soltu.DM.04G035210.1	-
SiRNA_part299	gnl|BL_ORD_ID|15053	100	21	0	0	1	21	459	479	6.99702e-05	41	Soltu.DM.04G035210.1	-
SiRNA_part300	gnl|BL_ORD_ID|15053	100	21	0	0	1	21	460	480	6.99702e-05	41	Soltu.DM.04G035210.1	-
SiRNA_part301	gnl|BL_ORD_ID|15053	100	21	0	0	1	21	461	481	6.99702e-05	41	Soltu.DM.04G035210.1	-
SiRNA_part302	gnl|BL_ORD_ID|15053	100	21	0	0	1	21	462	482	6.99702e-05	41	Soltu.DM.04G035210.1	-
SiRNA_part303	gnl|BL_ORD_ID|15053	100	21	0	0	1	21	463	483	6.99702e-05	41	Soltu.DM.04G035210.1	-
SiRNA_part304	gnl|BL_ORD_ID|15053	100	21	0	0	1	21	464	484	6.99702e-05	41	Soltu.DM.04G035210.1	-
SiRNA_part305	gnl|BL_ORD_ID|15053	100	21	0	0	1	21	465	485	6.99702e-05	41	Soltu.DM.04G035210.1	-
SiRNA_part306	gnl|BL_ORD_ID|15053	100	21	0	0	1	21	466	486	6.99702e-05	41	Soltu.DM.04G035210.1	-
SiRNA_part010	gnl|BL_ORD_ID|15053	100	20	0	0	1	20	170	189	0.000276478	39	Soltu.DM.04G035210.1	-
SiRNA_part013	gnl|BL_ORD_ID|2154	95	20	1	0	2	21	1883	1864	0.067399	31	Soltu.DM.07G023400.2	-
SiRNA_part014	gnl|BL_ORD_ID|4487	90	20	2	0	2	21	211	192	16.4303	23	Soltu.DM.06G011120.1	-
SiRNA_part015	gnl|BL_ORD_ID|2154	95	20	1	0	1	20	1882	1863	0.067399	31	Soltu.DM.07G023400.2	-
SiRNA_part015	gnl|BL_ORD_ID|4487	90	20	2	0	1	20	211	192	16.4303	23	Soltu.DM.06G011120.1	-
SiRNA_part020	gnl|BL_ORD_ID|2154	95	20	1	0	2	21	1876	1857	0.067399	31	Soltu.DM.07G023400.2	-
SiRNA_part021	gnl|BL_ORD_ID|2154	95	20	1	0	1	20	1876	1857	0.067399	31	Soltu.DM.07G023400.2	-
SiRNA_part030	gnl|BL_ORD_ID|15053	100	20	0	0	2	21	191	210	0.000276478	39	Soltu.DM.04G035210.1	-
SiRNA_part038	gnl|BL_ORD_ID|13041	90	20	2	0	2	21	1793	1774	16.4303	23	Soltu.DM.03G031490.1	-
SiRNA_part103	gnl|BL_ORD_ID|1226	90	20	2	0	2	21	181	162	16.4303	23	Soltu.DM.08G005640.1	-
SiRNA_part104	gnl|BL_ORD_ID|1226	90	20	2	0	1	20	181	162	16.4303	23	Soltu.DM.08G005640.1	-
SiRNA_part130	gnl|BL_ORD_ID|7391	90	20	2	0	2	21	389	408	16.4303	23	Soltu.DM.08G025860.1	-
SiRNA_part131	gnl|BL_ORD_ID|7391	90	20	2	0	1	20	389	408	16.4303	23	Soltu.DM.08G025860.1	-
SiRNA_part151	gnl|BL_ORD_ID|17735	90	20	2	0	2	21	734	715	16.4303	23	Soltu.DM.09G013550.1	-
SiRNA_part152	gnl|BL_ORD_ID|17735	90	20	2	0	1	20	734	715	16.4303	23	Soltu.DM.09G013550.1	-
SiRNA_part153	gnl|BL_ORD_ID|20492	90	20	2	0	2	21	298	317	16.4303	23	Soltu.DM.10G000830.1	-
SiRNA_part153	gnl|BL_ORD_ID|16922	90	20	2	0	2	21	3748	3767	16.4303	23	Soltu.DM.03G006870.1	-
SiRNA_part154	gnl|BL_ORD_ID|20492	90	20	2	0	1	20	298	317	16.4303	23	Soltu.DM.10G000830.1	-
SiRNA_part154	gnl|BL_ORD_ID|16922	90	20	2	0	1	20	3748	3767	16.4303	23	Soltu.DM.03G006870.1	-
SiRNA_part156	gnl|BL_ORD_ID|2827	90	20	2	0	2	21	1120	1139	16.4303	23	Soltu.DM.04G021140.1	-
SiRNA_part158	gnl|BL_ORD_ID|21757	95	20	1	1	2	21	574	556	16.4303	23	Soltu.DM.01G014420.1	-
SiRNA_part158	gnl|BL_ORD_ID|17441	90	20	2	0	2	21	355	374	16.4303	23	Soltu.DM.06G024900.1	-
SiRNA_part158	gnl|BL_ORD_ID|7553	95	20	1	1	2	21	1389	1371	16.4303	23	Soltu.DM.12G030000.3	-
SiRNA_part158	gnl|BL_ORD_ID|2827	90	20	2	0	1	20	1121	1140	16.4303	23	Soltu.DM.04G021140.1	-
SiRNA_part159	gnl|BL_ORD_ID|17441	90	20	2	0	1	20	355	374	16.4303	23	Soltu.DM.06G024900.1	-
SiRNA_part164	gnl|BL_ORD_ID|20657	90	20	2	0	2	21	496	515	16.4303	23	Soltu.DM.06G027360.1	-
SiRNA_part165	gnl|BL_ORD_ID|20657	90	20	2	0	1	20	496	515	16.4303	23	Soltu.DM.06G027360.1	-
SiRNA_part165	gnl|BL_ORD_ID|27834	90	20	2	0	2	21	1592	1573	16.4303	23	Soltu.DM.07G023280.1	-
SiRNA_part166	gnl|BL_ORD_ID|27834	90	20	2	0	1	20	1592	1573	16.4303	23	Soltu.DM.07G023280.1	-
SiRNA_part168	gnl|BL_ORD_ID|30880	95	20	1	0	2	21	52	33	0.067399	31	Soltu.DM.04G031270.1	-
SiRNA_part169	gnl|BL_ORD_ID|25071	95	20	1	0	2	21	1355	1374	0.067399	31	Soltu.DM.06G012790.1	-
SiRNA_part169	gnl|BL_ORD_ID|14067	90	20	2	0	2	21	1843	1824	16.4303	23	Soltu.DM.01G040960.1	-
SiRNA_part169	gnl|BL_ORD_ID|10160	90	20	2	0	2	21	208	189	16.4303	23	Soltu.DM.03G028280.1	-
SiRNA_part169	gnl|BL_ORD_ID|10072	90	20	2	0	2	21	715	696	16.4303	23	Soltu.DM.11G010730.1	-
SiRNA_part169	gnl|BL_ORD_ID|6057	90	20	2	0	2	21	27	8	16.4303	23	Soltu.DM.12G029250.1	-
SiRNA_part170	gnl|BL_ORD_ID|30880	95	20	1	0	1	20	51	32	0.067399	31	Soltu.DM.04G031270.1	-
SiRNA_part170	gnl|BL_ORD_ID|25071	95	20	1	0	1	20	1355	1374	0.067399	31	Soltu.DM.06G012790.1	-
SiRNA_part170	gnl|BL_ORD_ID|10160	90	20	2	0	1	20	208	189	16.4303	23	Soltu.DM.03G028280.1	-
SiRNA_part170	gnl|BL_ORD_ID|10072	90	20	2	0	1	20	715	696	16.4303	23	Soltu.DM.11G010730.1	-
SiRNA_part170	gnl|BL_ORD_ID|6057	90	20	2	0	1	20	27	8	16.4303	23	Soltu.DM.12G029250.1	-
SiRNA_part171	gnl|BL_ORD_ID|14067	90	20	2	0	1	20	1842	1823	16.4303	23	Soltu.DM.01G040960.1	-
SiRNA_part172	gnl|BL_ORD_ID|30889	90	20	2	0	2	21	675	656	16.4303	23	Soltu.DM.02G015550.1	-
SiRNA_part173	gnl|BL_ORD_ID|30889	90	20	2	0	1	20	675	656	16.4303	23	Soltu.DM.02G015550.1	-
SiRNA_part178	gnl|BL_ORD_ID|24830	90	20	2	0	2	21	108	89	16.4303	23	Soltu.DM.05G007480.1	-
SiRNA_part179	gnl|BL_ORD_ID|24830	90	20	2	0	1	20	108	89	16.4303	23	Soltu.DM.05G007480.1	-
SiRNA_part181	gnl|BL_ORD_ID|32291	90	20	2	0	1	20	2750	2731	16.4303	23	Soltu.DM.03G009280.1	-
SiRNA_part181	gnl|BL_ORD_ID|19910	90	20	2	0	2	21	740	759	16.4303	23	Soltu.DM.11G020140.1	-
SiRNA_part182	gnl|BL_ORD_ID|19910	90	20	2	0	1	20	740	759	16.4303	23	Soltu.DM.11G020140.1	-
SiRNA_part188	gnl|BL_ORD_ID|13810	90	20	2	0	2	21	2295	2276	16.4303	23	Soltu.DM.04G010770.2	-
SiRNA_part188	gnl|BL_ORD_ID|740	90	20	2	0	2	21	1135	1154	16.4303	23	Soltu.DM.03G031230.1	-
SiRNA_part189	gnl|BL_ORD_ID|13810	90	20	2	0	1	20	2295	2276	16.4303	23	Soltu.DM.04G010770.2	-
SiRNA_part191	gnl|BL_ORD_ID|740	90	20	2	0	1	20	1137	1156	16.4303	23	Soltu.DM.03G031230.1	-
SiRNA_part205	gnl|BL_ORD_ID|29967	90	20	2	0	2	21	855	874	16.4303	23	Soltu.DM.05G000640.1	-
SiRNA_part206	gnl|BL_ORD_ID|29967	90	20	2	0	1	20	855	874	16.4303	23	Soltu.DM.05G000640.1	-
SiRNA_part216	gnl|BL_ORD_ID|836	90	20	2	0	2	21	880	899	16.4303	23	Soltu.DM.07G027320.1	-
SiRNA_part217	gnl|BL_ORD_ID|836	90	20	2	0	1	20	880	899	16.4303	23	Soltu.DM.07G027320.1	-
SiRNA_part238	gnl|BL_ORD_ID|29215	90	20	2	0	2	21	905	924	16.4303	23	Soltu.DM.10G024970.1	-
SiRNA_part239	gnl|BL_ORD_ID|29215	90	20	2	0	1	20	905	924	16.4303	23	Soltu.DM.10G024970.1	-
SiRNA_part240	gnl|BL_ORD_ID|18982	95	20	1	0	2	21	518	537	0.067399	31	Soltu.DM.05G012330.1	-
SiRNA_part240	gnl|BL_ORD_ID|2662	95	20	1	0	2	21	541	560	0.067399	31	Soltu.DM.05G012350.1	-
SiRNA_part241	gnl|BL_ORD_ID|18982	95	20	1	0	1	20	518	537	0.067399	31	Soltu.DM.05G012330.1	-
SiRNA_part241	gnl|BL_ORD_ID|2662	95	20	1	0	1	20	541	560	0.067399	31	Soltu.DM.05G012350.1	-
SiRNA_part241	gnl|BL_ORD_ID|9625	90	20	2	0	2	21	260	279	16.4303	23	Soltu.DM.02G025430.1	-
SiRNA_part243	gnl|BL_ORD_ID|9625	90	20	2	0	1	20	261	280	16.4303	23	Soltu.DM.02G025430.1	-
SiRNA_part248	gnl|BL_ORD_ID|20849	90	20	2	0	2	21	812	793	16.4303	23	Soltu.DM.04G004730.1	-
SiRNA_part250	gnl|BL_ORD_ID|20849	90	20	2	0	1	20	811	792	16.4303	23	Soltu.DM.04G004730.1	-
SiRNA_part261	gnl|BL_ORD_ID|31497	90	20	2	0	2	21	833	814	16.4303	23	Soltu.DM.08G011320.1	-
SiRNA_part261	gnl|BL_ORD_ID|19963	90	20	2	0	2	21	911	892	16.4303	23	Soltu.DM.01G000200.1	-
SiRNA_part261	gnl|BL_ORD_ID|4079	90	20	2	0	2	21	695	676	16.4303	23	Soltu.DM.01G000210.1	-
SiRNA_part262	gnl|BL_ORD_ID|31497	90	20	2	0	1	20	833	814	16.4303	23	Soltu.DM.08G011320.1	-
SiRNA_part263	gnl|BL_ORD_ID|19963	90	20	2	0	1	20	910	891	16.4303	23	Soltu.DM.01G000200.1	-
SiRNA_part263	gnl|BL_ORD_ID|4079	90	20	2	0	1	20	694	675	16.4303	23	Soltu.DM.01G000210.1	-
SiRNA_part296	gnl|BL_ORD_ID|14954	90	20	2	0	2	21	861	880	16.4303	23	Soltu.DM.01G038460.1	-
SiRNA_part297	gnl|BL_ORD_ID|11395	95	20	1	0	2	21	1281	1300	0.067399	31	Soltu.DM.05G006330.1	-
SiRNA_part297	gnl|BL_ORD_ID|14954	90	20	2	0	1	20	861	880	16.4303	23	Soltu.DM.01G038460.1	-
SiRNA_part298	gnl|BL_ORD_ID|11395	95	20	1	0	1	20	1281	1300	0.067399	31	Soltu.DM.05G006330.1	-
SiRNA_part003	gnl|BL_ORD_ID|14250	94.737	19	1	0	3	21	514	532	0.266319	29	Soltu.DM.01G005520.1	-
SiRNA_part004	gnl|BL_ORD_ID|14250	94.737	19	1	0	2	20	514	532	0.266319	29	Soltu.DM.01G005520.1	-
SiRNA_part005	gnl|BL_ORD_ID|14250	94.737	19	1	0	1	19	514	532	0.266319	29	Soltu.DM.01G005520.1	-
SiRNA_part011	gnl|BL_ORD_ID|15053	100	19	0	0	1	19	171	189	0.00109247	37	Soltu.DM.04G035210.1	-
SiRNA_part012	gnl|BL_ORD_ID|2154	94.737	19	1	0	3	21	1883	1865	0.266319	29	Soltu.DM.07G023400.2	-
SiRNA_part013	gnl|BL_ORD_ID|4487	89.474	19	2	0	3	21	211	193	64.9222	21	Soltu.DM.06G011120.1	-
SiRNA_part016	gnl|BL_ORD_ID|2154	94.737	19	1	0	1	19	1881	1863	0.266319	29	Soltu.DM.07G023400.2	-
SiRNA_part016	gnl|BL_ORD_ID|4487	89.474	19	2	0	1	19	210	192	64.9222	21	Soltu.DM.06G011120.1	-
SiRNA_part017	gnl|BL_ORD_ID|7354	94.737	19	1	0	3	21	663	681	0.266319	29	Soltu.DM.04G008340.1	-
SiRNA_part018	gnl|BL_ORD_ID|7354	94.737	19	1	0	2	20	663	681	0.266319	29	Soltu.DM.04G008340.1	-
SiRNA_part019	gnl|BL_ORD_ID|2154	94.737	19	1	0	3	21	1876	1858	0.266319	29	Soltu.DM.07G023400.2	-
SiRNA_part019	gnl|BL_ORD_ID|7354	94.737	19	1	0	1	19	663	681	0.266319	29	Soltu.DM.04G008340.1	-
SiRNA_part022	gnl|BL_ORD_ID|2154	94.737	19	1	0	1	19	1875	1857	0.266319	29	Soltu.DM.07G023400.2	-
SiRNA_part029	gnl|BL_ORD_ID|15053	100	19	0	0	3	21	191	209	0.00109247	37	Soltu.DM.04G035210.1	-
SiRNA_part037	gnl|BL_ORD_ID|13041	89.474	19	2	0	3	21	1793	1775	64.9222	21	Soltu.DM.03G031490.1	-
SiRNA_part047	gnl|BL_ORD_ID|22669	89.474	19	2	0	3	21	854	872	64.9222	21	Soltu.DM.03G023880.1	-
SiRNA_part048	gnl|BL_ORD_ID|22669	89.474	19	2	0	2	20	854	872	64.9222	21	Soltu.DM.03G023880.1	-
SiRNA_part049	gnl|BL_ORD_ID|22669	89.474	19	2	0	1	19	854	872	64.9222	21	Soltu.DM.03G023880.1	-
SiRNA_part053	gnl|BL_ORD_ID|31688	89.474	19	2	0	3	21	51	69	64.9222	21	Soltu.DM.03G022180.1	-
SiRNA_part054	gnl|BL_ORD_ID|31688	89.474	19	2	0	2	20	51	69	64.9222	21	Soltu.DM.03G022180.1	-
SiRNA_part055	gnl|BL_ORD_ID|31688	89.474	19	2	0	1	19	51	69	64.9222	21	Soltu.DM.03G022180.1	-
SiRNA_part079	gnl|BL_ORD_ID|32007	89.474	19	2	0	3	21	242	260	64.9222	21	Soltu.DM.12G007480.1	-
SiRNA_part080	gnl|BL_ORD_ID|32007	89.474	19	2	0	2	20	242	260	64.9222	21	Soltu.DM.12G007480.1	-
SiRNA_part081	gnl|BL_ORD_ID|32007	89.474	19	2	0	1	19	242	260	64.9222	21	Soltu.DM.12G007480.1	-
SiRNA_part087	gnl|BL_ORD_ID|9540	94.737	19	1	0	3	21	512	530	0.266319	29	Soltu.DM.12G017950.1	-
SiRNA_part088	gnl|BL_ORD_ID|18149	94.737	19	1	0	3	21	339	321	0.266319	29	Soltu.DM.06G014480.1	-
SiRNA_part088	gnl|BL_ORD_ID|9540	94.737	19	1	0	2	20	512	530	0.266319	29	Soltu.DM.12G017950.1	-
SiRNA_part088	gnl|BL_ORD_ID|3867	89.474	19	2	0	3	21	278	260	64.9222	21	Soltu.DM.06G014450.1	-
SiRNA_part089	gnl|BL_ORD_ID|9540	94.737	19	1	0	1	19	512	530	0.266319	29	Soltu.DM.12G017950.1	-
SiRNA_part089	gnl|BL_ORD_ID|18149	94.737	19	1	0	2	20	339	321	0.266319	29	Soltu.DM.06G014480.1	-
SiRNA_part089	gnl|BL_ORD_ID|3867	89.474	19	2	0	2	20	278	260	64.9222	21	Soltu.DM.06G014450.1	-
SiRNA_part090	gnl|BL_ORD_ID|18149	94.737	19	1	0	1	19	339	321	0.266319	29	Soltu.DM.06G014480.1	-
SiRNA_part090	gnl|BL_ORD_ID|3867	89.474	19	2	0	1	19	278	260	64.9222	21	Soltu.DM.06G014450.1	-
SiRNA_part092	gnl|BL_ORD_ID|19515	89.474	19	2	0	3	21	379	361	64.9222	21	Soltu.DM.06G021050.1	-
SiRNA_part093	gnl|BL_ORD_ID|19515	89.474	19	2	0	2	20	379	361	64.9222	21	Soltu.DM.06G021050.1	-
SiRNA_part094	gnl|BL_ORD_ID|19515	89.474	19	2	0	1	19	379	361	64.9222	21	Soltu.DM.06G021050.1	-
SiRNA_part097	gnl|BL_ORD_ID|31979	89.474	19	2	0	3	21	61	43	64.9222	21	Soltu.DM.04G015770.1	-
SiRNA_part098	gnl|BL_ORD_ID|31979	89.474	19	2	0	2	20	61	43	64.9222	21	Soltu.DM.04G015770.1	-
SiRNA_part099	gnl|BL_ORD_ID|31979	89.474	19	2	0	1	19	61	43	64.9222	21	Soltu.DM.04G015770.1	-
SiRNA_part102	gnl|BL_ORD_ID|1226	89.474	19	2	0	3	21	181	163	64.9222	21	Soltu.DM.08G005640.1	-
SiRNA_part105	gnl|BL_ORD_ID|1226	89.474	19	2	0	1	19	180	162	64.9222	21	Soltu.DM.08G005640.1	-
SiRNA_part111	gnl|BL_ORD_ID|16922	94.737	19	1	0	3	21	725	743	0.266319	29	Soltu.DM.03G006870.1	-
SiRNA_part112	gnl|BL_ORD_ID|16922	94.737	19	1	0	2	20	725	743	0.266319	29	Soltu.DM.03G006870.1	-
SiRNA_part113	gnl|BL_ORD_ID|16922	94.737	19	1	0	1	19	725	743	0.266319	29	Soltu.DM.03G006870.1	-
SiRNA_part118	gnl|BL_ORD_ID|31624	89.474	19	2	0	3	21	381	363	64.9222	21	Soltu.DM.11G013230.1	-
SiRNA_part119	gnl|BL_ORD_ID|31624	89.474	19	2	0	2	20	381	363	64.9222	21	Soltu.DM.11G013230.1	-
SiRNA_part120	gnl|BL_ORD_ID|31624	89.474	19	2	0	1	19	381	363	64.9222	21	Soltu.DM.11G013230.1	-
SiRNA_part122	gnl|BL_ORD_ID|23645	89.474	19	2	0	3	21	1945	1927	64.9222	21	Soltu.DM.04G028010.1	-
SiRNA_part123	gnl|BL_ORD_ID|23645	89.474	19	2	0	2	20	1945	1927	64.9222	21	Soltu.DM.04G028010.1	-
SiRNA_part124	gnl|BL_ORD_ID|23645	89.474	19	2	0	1	19	1945	1927	64.9222	21	Soltu.DM.04G028010.1	-
SiRNA_part132	gnl|BL_ORD_ID|7391	89.474	19	2	0	1	19	390	408	64.9222	21	Soltu.DM.08G025860.1	-
SiRNA_part148	gnl|BL_ORD_ID|30742	89.474	19	2	0	3	21	1451	1469	64.9222	21	Soltu.DM.08G010310.1	-
SiRNA_part149	gnl|BL_ORD_ID|30742	89.474	19	2	0	2	20	1451	1469	64.9222	21	Soltu.DM.08G010310.1	-
SiRNA_part150	gnl|BL_ORD_ID|30742	89.474	19	2	0	1	19	1451	1469	64.9222	21	Soltu.DM.08G010310.1	-
SiRNA_part150	gnl|BL_ORD_ID|17735	89.474	19	2	0	3	21	734	716	64.9222	21	Soltu.DM.09G013550.1	-
SiRNA_part151	gnl|BL_ORD_ID|16681	94.737	19	1	0	3	21	1737	1755	0.266319	29	Soltu.DM.01G026550.3	-
SiRNA_part152	gnl|BL_ORD_ID|16681	94.737	19	1	0	2	20	1737	1755	0.266319	29	Soltu.DM.01G026550.3	-
SiRNA_part152	gnl|BL_ORD_ID|16922	89.474	19	2	0	3	21	3748	3766	64.9222	21	Soltu.DM.03G006870.1	-
SiRNA_part153	gnl|BL_ORD_ID|16681	94.737	19	1	0	1	19	1737	1755	0.266319	29	Soltu.DM.01G026550.3	-
SiRNA_part153	gnl|BL_ORD_ID|17735	89.474	19	2	0	1	19	733	715	64.9222	21	Soltu.DM.09G013550.1	-
SiRNA_part157	gnl|BL_ORD_ID|26513	89.474	19	2	0	3	21	1400	1418	64.9222	21	Soltu.DM.10G017750.1	-
SiRNA_part157	gnl|BL_ORD_ID|21757	94.737	19	1	1	3	21	574	557	64.9222	21	Soltu.DM.01G014420.1	-
SiRNA_part157	gnl|BL_ORD_ID|17441	89.474	19	2	0	3	21	355	373	64.9222	21	Soltu.DM.06G024900.1	-
SiRNA_part157	gnl|BL_ORD_ID|7553	94.737	19	1	1	3	21	1389	1372	64.9222	21	Soltu.DM.12G030000.3	-
SiRNA_part158	gnl|BL_ORD_ID|26513	89.474	19	2	0	2	20	1400	1418	64.9222	21	Soltu.DM.10G017750.1	-
SiRNA_part159	gnl|BL_ORD_ID|26513	89.474	19	2	0	1	19	1400	1418	64.9222	21	Soltu.DM.10G017750.1	-
SiRNA_part159	gnl|BL_ORD_ID|2827	89.474	19	2	0	1	19	1122	1140	64.9222	21	Soltu.DM.04G021140.1	-
SiRNA_part160	gnl|BL_ORD_ID|17441	89.474	19	2	0	1	19	356	374	64.9222	21	Soltu.DM.06G024900.1	-
SiRNA_part162	gnl|BL_ORD_ID|16101	89.474	19	2	0	3	21	1320	1302	64.9222	21	Soltu.DM.04G035760.1	-
SiRNA_part163	gnl|BL_ORD_ID|20657	89.474	19	2	0	3	21	496	514	64.9222	21	Soltu.DM.06G027360.1	-
SiRNA_part163	gnl|BL_ORD_ID|16101	89.474	19	2	0	2	20	1320	1302	64.9222	21	Soltu.DM.04G035760.1	-
SiRNA_part164	gnl|BL_ORD_ID|16101	89.474	19	2	0	1	19	1320	1302	64.9222	21	Soltu.DM.04G035760.1	-
SiRNA_part166	gnl|BL_ORD_ID|20657	89.474	19	2	0	1	19	497	515	64.9222	21	Soltu.DM.06G027360.1	-
SiRNA_part166	gnl|BL_ORD_ID|18895	89.474	19	2	0	3	21	1449	1467	64.9222	21	Soltu.DM.01G006780.1	-
SiRNA_part167	gnl|BL_ORD_ID|30880	94.737	19	1	0	3	21	52	34	0.266319	29	Soltu.DM.04G031270.1	-
SiRNA_part167	gnl|BL_ORD_ID|18895	89.474	19	2	0	2	20	1449	1467	64.9222	21	Soltu.DM.01G006780.1	-
SiRNA_part168	gnl|BL_ORD_ID|25071	94.737	19	1	0	3	21	1355	1373	0.266319	29	Soltu.DM.06G012790.1	-
SiRNA_part168	gnl|BL_ORD_ID|30253	89.474	19	2	0	3	21	27	45	64.9222	21	Soltu.DM.03G020890.1	-
SiRNA_part168	gnl|BL_ORD_ID|30037	89.474	19	2	0	3	21	2133	2115	64.9222	21	Soltu.DM.03G033120.1	-
SiRNA_part171	gnl|BL_ORD_ID|30880	94.737	19	1	0	1	19	50	32	0.266319	29	Soltu.DM.04G031270.1	-
SiRNA_part171	gnl|BL_ORD_ID|25071	94.737	19	1	0	1	19	1356	1374	0.266319	29	Soltu.DM.06G012790.1	-
SiRNA_part182	gnl|BL_ORD_ID|32291	89.474	19	2	0	1	19	2749	2731	64.9222	21	Soltu.DM.03G009280.1	-
SiRNA_part183	gnl|BL_ORD_ID|19910	89.474	19	2	0	1	19	741	759	64.9222	21	Soltu.DM.11G020140.1	-
SiRNA_part184	gnl|BL_ORD_ID|14046	89.474	19	2	0	1	19	1994	1976	64.9222	21	Soltu.DM.07G018750.1	-
SiRNA_part187	gnl|BL_ORD_ID|1434	89.474	19	2	0	2	20	433	415	64.9222	21	Soltu.DM.03G021200.1	-
SiRNA_part187	gnl|BL_ORD_ID|740	89.474	19	2	0	3	21	1135	1153	64.9222	21	Soltu.DM.03G031230.1	-
SiRNA_part188	gnl|BL_ORD_ID|14187	89.474	19	2	0	3	21	1331	1313	64.9222	21	Soltu.DM.09G013560.1	-
SiRNA_part188	gnl|BL_ORD_ID|1434	89.474	19	2	0	1	19	433	415	64.9222	21	Soltu.DM.03G021200.1	-
SiRNA_part189	gnl|BL_ORD_ID|14187	89.474	19	2	0	2	20	1331	1313	64.9222	21	Soltu.DM.09G013560.1	-
SiRNA_part190	gnl|BL_ORD_ID|16649	89.474	19	2	0	3	21	720	702	64.9222	21	Soltu.DM.05G014000.1	-
SiRNA_part190	gnl|BL_ORD_ID|14187	89.474	19	2	0	1	19	1331	1313	64.9222	21	Soltu.DM.09G013560.1	-
SiRNA_part190	gnl|BL_ORD_ID|13810	89.474	19	2	0	1	19	2294	2276	64.9222	21	Soltu.DM.04G010770.2	-
SiRNA_part191	gnl|BL_ORD_ID|16649	89.474	19	2	0	2	20	720	702	64.9222	21	Soltu.DM.05G014000.1	-
SiRNA_part192	gnl|BL_ORD_ID|16649	89.474	19	2	0	1	19	720	702	64.9222	21	Soltu.DM.05G014000.1	-
SiRNA_part192	gnl|BL_ORD_ID|740	89.474	19	2	0	1	19	1138	1156	64.9222	21	Soltu.DM.03G031230.1	-
SiRNA_part200	gnl|BL_ORD_ID|31683	89.474	19	2	0	3	21	1677	1695	64.9222	21	Soltu.DM.01G031510.1	-
SiRNA_part201	gnl|BL_ORD_ID|31683	89.474	19	2	0	2	20	1677	1695	64.9222	21	Soltu.DM.01G031510.1	-
SiRNA_part202	gnl|BL_ORD_ID|31683	89.474	19	2	0	1	19	1677	1695	64.9222	21	Soltu.DM.01G031510.1	-
SiRNA_part204	gnl|BL_ORD_ID|29967	89.474	19	2	0	3	21	855	873	64.9222	21	Soltu.DM.05G000640.1	-
SiRNA_part207	gnl|BL_ORD_ID|29967	89.474	19	2	0	1	19	856	874	64.9222	21	Soltu.DM.05G000640.1	-
SiRNA_part215	gnl|BL_ORD_ID|836	89.474	19	2	0	3	21	880	898	64.9222	21	Soltu.DM.07G027320.1	-
SiRNA_part218	gnl|BL_ORD_ID|836	89.474	19	2	0	1	19	881	899	64.9222	21	Soltu.DM.07G027320.1	-
SiRNA_part231	gnl|BL_ORD_ID|12350	89.474	19	2	0	3	21	2043	2025	64.9222	21	Soltu.DM.04G028800.1	-
SiRNA_part232	gnl|BL_ORD_ID|29658	89.474	19	2	0	3	21	813	795	64.9222	21	Soltu.DM.02G012460.1	-
SiRNA_part232	gnl|BL_ORD_ID|12350	89.474	19	2	0	2	20	2043	2025	64.9222	21	Soltu.DM.04G028800.1	-
SiRNA_part233	gnl|BL_ORD_ID|29658	89.474	19	2	0	2	20	813	795	64.9222	21	Soltu.DM.02G012460.1	-
SiRNA_part233	gnl|BL_ORD_ID|12350	89.474	19	2	0	1	19	2043	2025	64.9222	21	Soltu.DM.04G028800.1	-
SiRNA_part234	gnl|BL_ORD_ID|29658	89.474	19	2	0	1	19	813	795	64.9222	21	Soltu.DM.02G012460.1	-
SiRNA_part237	gnl|BL_ORD_ID|29215	89.474	19	2	0	3	21	905	923	64.9222	21	Soltu.DM.10G024970.1	-
SiRNA_part237	gnl|BL_ORD_ID|27044	89.474	19	2	0	3	21	411	429	64.9222	21	Soltu.DM.01G026640.1	-
SiRNA_part237	gnl|BL_ORD_ID|23728	89.474	19	2	0	3	21	76	94	64.9222	21	Soltu.DM.05G013510.1	-
SiRNA_part239	gnl|BL_ORD_ID|18982	94.737	19	1	0	3	21	518	536	0.266319	29	Soltu.DM.05G012330.1	-
SiRNA_part239	gnl|BL_ORD_ID|2662	94.737	19	1	0	3	21	541	559	0.266319	29	Soltu.DM.05G012350.1	-
SiRNA_part239	gnl|BL_ORD_ID|27044	89.474	19	2	0	1	19	411	429	64.9222	21	Soltu.DM.01G026640.1	-
SiRNA_part240	gnl|BL_ORD_ID|29215	89.474	19	2	0	1	19	906	924	64.9222	21	Soltu.DM.10G024970.1	-
SiRNA_part242	gnl|BL_ORD_ID|18982	94.737	19	1	0	1	19	519	537	0.266319	29	Soltu.DM.05G012330.1	-
SiRNA_part242	gnl|BL_ORD_ID|2662	94.737	19	1	0	1	19	542	560	0.266319	29	Soltu.DM.05G012350.1	-
SiRNA_part244	gnl|BL_ORD_ID|23344	94.737	19	1	0	3	21	1485	1467	0.266319	29	Soltu.DM.10G029050.1	-
SiRNA_part245	gnl|BL_ORD_ID|23344	94.737	19	1	0	2	20	1485	1467	0.266319	29	Soltu.DM.10G029050.1	-
SiRNA_part246	gnl|BL_ORD_ID|23344	94.737	19	1	0	1	19	1485	1467	0.266319	29	Soltu.DM.10G029050.1	-
SiRNA_part247	gnl|BL_ORD_ID|20849	89.474	19	2	0	3	21	812	794	64.9222	21	Soltu.DM.04G004730.1	-
SiRNA_part263	gnl|BL_ORD_ID|31497	89.474	19	2	0	1	19	832	814	64.9222	21	Soltu.DM.08G011320.1	-
SiRNA_part264	gnl|BL_ORD_ID|19963	89.474	19	2	0	1	19	909	891	64.9222	21	Soltu.DM.01G000200.1	-
SiRNA_part264	gnl|BL_ORD_ID|4079	89.474	19	2	0	1	19	693	675	64.9222	21	Soltu.DM.01G000210.1	-
SiRNA_part276	gnl|BL_ORD_ID|7974	89.474	19	2	0	3	21	1463	1481	64.9222	21	Soltu.DM.05G025440.1	-
SiRNA_part277	gnl|BL_ORD_ID|7974	89.474	19	2	0	2	20	1463	1481	64.9222	21	Soltu.DM.05G025440.1	-
SiRNA_part278	gnl|BL_ORD_ID|7974	89.474	19	2	0	1	19	1463	1481	64.9222	21	Soltu.DM.05G025440.1	-
SiRNA_part289	gnl|BL_ORD_ID|506	89.474	19	2	0	3	21	1704	1686	64.9222	21	Soltu.DM.07G028390.2	-
SiRNA_part290	gnl|BL_ORD_ID|506	89.474	19	2	0	2	20	1704	1686	64.9222	21	Soltu.DM.07G028390.2	-
SiRNA_part290	gnl|BL_ORD_ID|24547	89.474	19	2	0	3	21	1198	1216	64.9222	21	Soltu.DM.05G002880.2	-
SiRNA_part290	gnl|BL_ORD_ID|24547	89.474	19	2	0	3	21	1222	1240	64.9222	21	Soltu.DM.05G002880.2	-
SiRNA_part291	gnl|BL_ORD_ID|24547	89.474	19	2	0	2	20	1198	1216	64.9222	21	Soltu.DM.05G002880.2	-
SiRNA_part291	gnl|BL_ORD_ID|24547	89.474	19	2	0	2	20	1222	1240	64.9222	21	Soltu.DM.05G002880.2	-
SiRNA_part291	gnl|BL_ORD_ID|21849	89.474	19	2	0	3	21	418	400	64.9222	21	Soltu.DM.02G029920.1	-
SiRNA_part291	gnl|BL_ORD_ID|506	89.474	19	2	0	1	19	1704	1686	64.9222	21	Soltu.DM.07G028390.2	-
SiRNA_part292	gnl|BL_ORD_ID|24547	89.474	19	2	0	1	19	1198	1216	64.9222	21	Soltu.DM.05G002880.2	-
SiRNA_part292	gnl|BL_ORD_ID|24547	89.474	19	2	0	1	19	1222	1240	64.9222	21	Soltu.DM.05G002880.2	-
SiRNA_part292	gnl|BL_ORD_ID|21849	89.474	19	2	0	2	20	418	400	64.9222	21	Soltu.DM.02G029920.1	-
SiRNA_part293	gnl|BL_ORD_ID|21849	89.474	19	2	0	1	19	418	400	64.9222	21	Soltu.DM.02G029920.1	-
SiRNA_part293	gnl|BL_ORD_ID|16421	89.474	19	2	0	3	21	380	398	64.9222	21	Soltu.DM.09G031490.1	-
SiRNA_part294	gnl|BL_ORD_ID|31456	94.737	19	1	0	3	21	763	781	0.266319	29	Soltu.DM.01G030110.2	-
SiRNA_part294	gnl|BL_ORD_ID|18864	94.737	19	1	1	3	21	206	223	64.9222	21	Soltu.DM.12G025450.1	-
SiRNA_part294	gnl|BL_ORD_ID|16421	89.474	19	2	0	2	20	380	398	64.9222	21	Soltu.DM.09G031490.1	-
SiRNA_part295	gnl|BL_ORD_ID|31456	94.737	19	1	0	2	20	763	781	0.266319	29	Soltu.DM.01G030110.2	-
SiRNA_part295	gnl|BL_ORD_ID|18864	94.737	19	1	1	2	20	206	223	64.9222	21	Soltu.DM.12G025450.1	-
SiRNA_part295	gnl|BL_ORD_ID|16421	89.474	19	2	0	1	19	380	398	64.9222	21	Soltu.DM.09G031490.1	-
SiRNA_part296	gnl|BL_ORD_ID|31456	94.737	19	1	0	1	19	763	781	0.266319	29	Soltu.DM.01G030110.2	-
SiRNA_part296	gnl|BL_ORD_ID|11395	94.737	19	1	0	3	21	1281	1299	0.266319	29	Soltu.DM.05G006330.1	-
SiRNA_part296	gnl|BL_ORD_ID|18864	94.737	19	1	1	1	19	206	223	64.9222	21	Soltu.DM.12G025450.1	-
SiRNA_part298	gnl|BL_ORD_ID|29009	89.474	19	2	0	3	21	597	615	64.9222	21	Soltu.DM.07G012600.1	-
SiRNA_part298	gnl|BL_ORD_ID|14954	89.474	19	2	0	1	19	862	880	64.9222	21	Soltu.DM.01G038460.1	-
SiRNA_part298	gnl|BL_ORD_ID|13744	89.474	19	2	0	3	21	704	722	64.9222	21	Soltu.DM.04G036790.1	-
SiRNA_part299	gnl|BL_ORD_ID|11395	94.737	19	1	0	1	19	1282	1300	0.266319	29	Soltu.DM.05G006330.1	-
SiRNA_part299	gnl|BL_ORD_ID|29009	89.474	19	2	0	2	20	597	615	64.9222	21	Soltu.DM.07G012600.1	-
SiRNA_part299	gnl|BL_ORD_ID|13744	89.474	19	2	0	2	20	704	722	64.9222	21	Soltu.DM.04G036790.1	-
SiRNA_part300	gnl|BL_ORD_ID|29009	89.474	19	2	0	1	19	597	615	64.9222	21	Soltu.DM.07G012600.1	-
SiRNA_part300	gnl|BL_ORD_ID|14541	89.474	19	2	0	3	21	442	460	64.9222	21	Soltu.DM.01G043790.1	-
SiRNA_part300	gnl|BL_ORD_ID|13744	89.474	19	2	0	1	19	704	722	64.9222	21	Soltu.DM.04G036790.1	-
SiRNA_part301	gnl|BL_ORD_ID|14541	89.474	19	2	0	2	20	442	460	64.9222	21	Soltu.DM.01G043790.1	-
SiRNA_part302	gnl|BL_ORD_ID|14541	89.474	19	2	0	1	19	442	460	64.9222	21	Soltu.DM.01G043790.1	-
SiRNA_part001	gnl|BL_ORD_ID|14614	88.889	18	2	0	3	20	1396	1379	256.532	19	Soltu.DM.04G022830.1	-
SiRNA_part003	gnl|BL_ORD_ID|14614	88.889	18	2	0	1	18	1396	1379	256.532	19	Soltu.DM.04G022830.1	-
SiRNA_part006	gnl|BL_ORD_ID|14250	94.444	18	1	0	1	18	515	532	1.05232	27	Soltu.DM.01G005520.1	-
SiRNA_part008	gnl|BL_ORD_ID|22834	88.889	18	2	0	4	21	68	51	256.532	19	Soltu.DM.04G030650.1	-
SiRNA_part011	gnl|BL_ORD_ID|2154	94.444	18	1	0	4	21	1883	1866	1.05232	27	Soltu.DM.07G023400.2	-
SiRNA_part012	gnl|BL_ORD_ID|15053	100	18	0	0	1	18	172	189	0.00431675	35	Soltu.DM.04G035210.1	-
SiRNA_part016	gnl|BL_ORD_ID|7354	94.444	18	1	0	4	21	663	680	1.05232	27	Soltu.DM.04G008340.1	-
SiRNA_part017	gnl|BL_ORD_ID|21922	94.444	18	1	0	4	21	1303	1320	1.05232	27	Soltu.DM.01G049280.1	-
SiRNA_part017	gnl|BL_ORD_ID|4700	94.444	18	1	0	4	21	944	961	1.05232	27	Soltu.DM.01G049260.1	-
SiRNA_part018	gnl|BL_ORD_ID|21922	94.444	18	1	0	3	20	1303	1320	1.05232	27	Soltu.DM.01G049280.1	-
SiRNA_part018	gnl|BL_ORD_ID|4700	94.444	18	1	0	3	20	944	961	1.05232	27	Soltu.DM.01G049260.1	-
SiRNA_part019	gnl|BL_ORD_ID|21922	94.444	18	1	0	2	19	1303	1320	1.05232	27	Soltu.DM.01G049280.1	-
SiRNA_part019	gnl|BL_ORD_ID|4700	94.444	18	1	0	2	19	944	961	1.05232	27	Soltu.DM.01G049260.1	-
SiRNA_part020	gnl|BL_ORD_ID|21922	94.444	18	1	0	1	18	1303	1320	1.05232	27	Soltu.DM.01G049280.1	-
SiRNA_part020	gnl|BL_ORD_ID|7354	94.444	18	1	0	1	18	664	681	1.05232	27	Soltu.DM.04G008340.1	-
SiRNA_part020	gnl|BL_ORD_ID|4700	94.444	18	1	0	1	18	944	961	1.05232	27	Soltu.DM.01G049260.1	-
SiRNA_part023	gnl|BL_ORD_ID|2154	94.444	18	1	0	1	18	1874	1857	1.05232	27	Soltu.DM.07G023400.2	-
SiRNA_part026	gnl|BL_ORD_ID|6621	88.889	18	2	0	4	21	1680	1697	256.532	19	Soltu.DM.12G021870.1	-
SiRNA_part027	gnl|BL_ORD_ID|24396	88.889	18	2	0	4	21	411	428	256.532	19	Soltu.DM.01G048110.1	-
SiRNA_part027	gnl|BL_ORD_ID|6621	88.889	18	2	0	3	20	1680	1697	256.532	19	Soltu.DM.12G021870.1	-
SiRNA_part028	gnl|BL_ORD_ID|15053	100	18	0	0	4	21	191	208	0.00431675	35	Soltu.DM.04G035210.1	-
SiRNA_part028	gnl|BL_ORD_ID|24396	88.889	18	2	0	3	20	411	428	256.532	19	Soltu.DM.01G048110.1	-
SiRNA_part028	gnl|BL_ORD_ID|6621	88.889	18	2	0	2	19	1680	1697	256.532	19	Soltu.DM.12G021870.1	-
SiRNA_part029	gnl|BL_ORD_ID|24396	88.889	18	2	0	2	19	411	428	256.532	19	Soltu.DM.01G048110.1	-
SiRNA_part029	gnl|BL_ORD_ID|6621	88.889	18	2	0	1	18	1680	1697	256.532	19	Soltu.DM.12G021870.1	-
SiRNA_part030	gnl|BL_ORD_ID|24396	88.889	18	2	0	1	18	411	428	256.532	19	Soltu.DM.01G048110.1	-
SiRNA_part036	gnl|BL_ORD_ID|3701	88.889	18	2	0	4	21	214	197	256.532	19	Soltu.DM.09G009620.2	-
SiRNA_part037	gnl|BL_ORD_ID|3701	88.889	18	2	0	3	20	214	197	256.532	19	Soltu.DM.09G009620.2	-
SiRNA_part038	gnl|BL_ORD_ID|3701	88.889	18	2	0	2	19	214	197	256.532	19	Soltu.DM.09G009620.2	-
SiRNA_part041	gnl|BL_ORD_ID|13041	94.444	18	1	0	4	21	1788	1771	1.05232	27	Soltu.DM.03G031490.1	-
SiRNA_part042	gnl|BL_ORD_ID|13041	94.444	18	1	0	3	20	1788	1771	1.05232	27	Soltu.DM.03G031490.1	-
SiRNA_part043	gnl|BL_ORD_ID|13041	94.444	18	1	0	2	19	1788	1771	1.05232	27	Soltu.DM.03G031490.1	-
SiRNA_part044	gnl|BL_ORD_ID|13041	94.444	18	1	0	1	18	1788	1771	1.05232	27	Soltu.DM.03G031490.1	-
SiRNA_part055	gnl|BL_ORD_ID|14654	88.889	18	2	0	3	20	779	796	256.532	19	Soltu.DM.06G022870.1	-
SiRNA_part056	gnl|BL_ORD_ID|31688	88.889	18	2	0	1	18	52	69	256.532	19	Soltu.DM.03G022180.1	-
SiRNA_part056	gnl|BL_ORD_ID|14654	88.889	18	2	0	2	19	779	796	256.532	19	Soltu.DM.06G022870.1	-
SiRNA_part066	gnl|BL_ORD_ID|10859	94.444	18	1	0	4	21	67	84	1.05232	27	Soltu.DM.09G017980.3	-
SiRNA_part066	gnl|BL_ORD_ID|25593	88.889	18	2	0	4	21	1130	1147	256.532	19	Soltu.DM.07G002160.3	-
SiRNA_part067	gnl|BL_ORD_ID|10859	94.444	18	1	0	3	20	67	84	1.05232	27	Soltu.DM.09G017980.3	-
SiRNA_part067	gnl|BL_ORD_ID|25593	88.889	18	2	0	3	20	1130	1147	256.532	19	Soltu.DM.07G002160.3	-
SiRNA_part068	gnl|BL_ORD_ID|10859	94.444	18	1	0	2	19	67	84	1.05232	27	Soltu.DM.09G017980.3	-
SiRNA_part068	gnl|BL_ORD_ID|25593	88.889	18	2	0	2	19	1130	1147	256.532	19	Soltu.DM.07G002160.3	-
SiRNA_part069	gnl|BL_ORD_ID|10859	94.444	18	1	0	1	18	67	84	1.05232	27	Soltu.DM.09G017980.3	-
SiRNA_part069	gnl|BL_ORD_ID|25593	88.889	18	2	0	1	18	1130	1147	256.532	19	Soltu.DM.07G002160.3	-
SiRNA_part075	gnl|BL_ORD_ID|19089	88.889	18	2	0	4	21	1054	1071	256.532	19	Soltu.DM.07G016530.1	-
SiRNA_part076	gnl|BL_ORD_ID|19089	88.889	18	2	0	3	20	1054	1071	256.532	19	Soltu.DM.07G016530.1	-
SiRNA_part077	gnl|BL_ORD_ID|19089	88.889	18	2	0	2	19	1054	1071	256.532	19	Soltu.DM.07G016530.1	-
SiRNA_part078	gnl|BL_ORD_ID|32007	88.889	18	2	0	4	21	242	259	256.532	19	Soltu.DM.12G007480.1	-
SiRNA_part078	gnl|BL_ORD_ID|19089	88.889	18	2	0	1	18	1054	1071	256.532	19	Soltu.DM.07G016530.1	-
SiRNA_part082	gnl|BL_ORD_ID|32007	88.889	18	2	0	1	18	243	260	256.532	19	Soltu.DM.12G007480.1	-
SiRNA_part086	gnl|BL_ORD_ID|9540	94.444	18	1	0	4	21	512	529	1.05232	27	Soltu.DM.12G017950.1	-
SiRNA_part087	gnl|BL_ORD_ID|18149	94.444	18	1	0	4	21	339	322	1.05232	27	Soltu.DM.06G014480.1	-
SiRNA_part090	gnl|BL_ORD_ID|9540	94.444	18	1	0	1	18	513	530	1.05232	27	Soltu.DM.12G017950.1	-
SiRNA_part091	gnl|BL_ORD_ID|18149	94.444	18	1	0	1	18	338	321	1.05232	27	Soltu.DM.06G014480.1	-
SiRNA_part093	gnl|BL_ORD_ID|29312	94.444	18	1	0	4	21	439	422	1.05232	27	Soltu.DM.03G009980.3	-
SiRNA_part094	gnl|BL_ORD_ID|29312	94.444	18	1	0	3	20	439	422	1.05232	27	Soltu.DM.03G009980.3	-
SiRNA_part095	gnl|BL_ORD_ID|29312	94.444	18	1	0	2	19	439	422	1.05232	27	Soltu.DM.03G009980.3	-
SiRNA_part096	gnl|BL_ORD_ID|29312	94.444	18	1	0	1	18	439	422	1.05232	27	Soltu.DM.03G009980.3	-
SiRNA_part096	gnl|BL_ORD_ID|23404	88.889	18	2	0	1	18	747	764	256.532	19	Soltu.DM.04G032170.1	-
SiRNA_part100	gnl|BL_ORD_ID|31979	88.889	18	2	0	1	18	60	43	256.532	19	Soltu.DM.04G015770.1	-
SiRNA_part104	gnl|BL_ORD_ID|23595	88.889	18	2	0	4	21	1229	1212	256.532	19	Soltu.DM.12G005260.1	-
SiRNA_part105	gnl|BL_ORD_ID|23595	88.889	18	2	0	3	20	1229	1212	256.532	19	Soltu.DM.12G005260.1	-
SiRNA_part106	gnl|BL_ORD_ID|23595	88.889	18	2	0	2	19	1229	1212	256.532	19	Soltu.DM.12G005260.1	-
SiRNA_part106	gnl|BL_ORD_ID|1226	88.889	18	2	0	1	18	179	162	256.532	19	Soltu.DM.08G005640.1	-
SiRNA_part107	gnl|BL_ORD_ID|23595	88.889	18	2	0	1	18	1229	1212	256.532	19	Soltu.DM.12G005260.1	-
SiRNA_part110	gnl|BL_ORD_ID|16922	94.444	18	1	0	4	21	725	742	1.05232	27	Soltu.DM.03G006870.1	-
SiRNA_part112	gnl|BL_ORD_ID|15410	88.889	18	2	0	4	21	884	867	256.532	19	Soltu.DM.02G004840.1	-
SiRNA_part113	gnl|BL_ORD_ID|15410	88.889	18	2	0	3	20	884	867	256.532	19	Soltu.DM.02G004840.1	-
SiRNA_part114	gnl|BL_ORD_ID|16922	94.444	18	1	0	1	18	726	743	1.05232	27	Soltu.DM.03G006870.1	-
SiRNA_part114	gnl|BL_ORD_ID|15410	88.889	18	2	0	2	19	884	867	256.532	19	Soltu.DM.02G004840.1	-
SiRNA_part115	gnl|BL_ORD_ID|15410	88.889	18	2	0	1	18	884	867	256.532	19	Soltu.DM.02G004840.1	-
SiRNA_part116	gnl|BL_ORD_ID|21611	88.889	18	2	0	4	21	1445	1462	256.532	19	Soltu.DM.09G013800.1	-
SiRNA_part117	gnl|BL_ORD_ID|31624	88.889	18	2	0	4	21	381	364	256.532	19	Soltu.DM.11G013230.1	-
SiRNA_part117	gnl|BL_ORD_ID|21611	88.889	18	2	0	3	20	1445	1462	256.532	19	Soltu.DM.09G013800.1	-
SiRNA_part118	gnl|BL_ORD_ID|21611	88.889	18	2	0	2	19	1445	1462	256.532	19	Soltu.DM.09G013800.1	-
SiRNA_part119	gnl|BL_ORD_ID|21611	88.889	18	2	0	1	18	1445	1462	256.532	19	Soltu.DM.09G013800.1	-
SiRNA_part120	gnl|BL_ORD_ID|4608	88.889	18	2	0	4	21	1016	999	256.532	19	Soltu.DM.09G005210.1	-
SiRNA_part121	gnl|BL_ORD_ID|31624	88.889	18	2	0	1	18	380	363	256.532	19	Soltu.DM.11G013230.1	-
SiRNA_part121	gnl|BL_ORD_ID|23645	88.889	18	2	0	4	21	1945	1928	256.532	19	Soltu.DM.04G028010.1	-
SiRNA_part150	gnl|BL_ORD_ID|16681	94.444	18	1	0	4	21	1737	1754	1.05232	27	Soltu.DM.01G026550.3	-
SiRNA_part154	gnl|BL_ORD_ID|16681	94.444	18	1	0	1	18	1738	1755	1.05232	27	Soltu.DM.01G026550.3	-
SiRNA_part166	gnl|BL_ORD_ID|3260	94.444	18	1	0	4	21	1064	1081	1.05232	27	Soltu.DM.12G001040.3	-
SiRNA_part166	gnl|BL_ORD_ID|30880	94.444	18	1	0	4	21	52	35	1.05232	27	Soltu.DM.04G031270.1	-
SiRNA_part167	gnl|BL_ORD_ID|25071	94.444	18	1	0	4	21	1355	1372	1.05232	27	Soltu.DM.06G012790.1	-
SiRNA_part167	gnl|BL_ORD_ID|3260	94.444	18	1	0	3	20	1064	1081	1.05232	27	Soltu.DM.12G001040.3	-
SiRNA_part167	gnl|BL_ORD_ID|8370	94.444	18	1	0	4	21	642	625	1.05232	27	Soltu.DM.02G022410.1	-
SiRNA_part168	gnl|BL_ORD_ID|8370	94.444	18	1	0	3	20	642	625	1.05232	27	Soltu.DM.02G022410.1	-
SiRNA_part168	gnl|BL_ORD_ID|3260	94.444	18	1	0	2	19	1064	1081	1.05232	27	Soltu.DM.12G001040.3	-
SiRNA_part168	gnl|BL_ORD_ID|1638	88.889	18	2	0	4	21	311	294	256.532	19	Soltu.DM.05G027330.1	-
SiRNA_part169	gnl|BL_ORD_ID|8370	94.444	18	1	0	2	19	642	625	1.05232	27	Soltu.DM.02G022410.1	-
SiRNA_part169	gnl|BL_ORD_ID|3260	94.444	18	1	0	1	18	1064	1081	1.05232	27	Soltu.DM.12G001040.3	-
SiRNA_part169	gnl|BL_ORD_ID|1638	88.889	18	2	0	3	20	311	294	256.532	19	Soltu.DM.05G027330.1	-
SiRNA_part170	gnl|BL_ORD_ID|8370	94.444	18	1	0	1	18	642	625	1.05232	27	Soltu.DM.02G022410.1	-
SiRNA_part170	gnl|BL_ORD_ID|1638	88.889	18	2	0	2	19	311	294	256.532	19	Soltu.DM.05G027330.1	-
SiRNA_part172	gnl|BL_ORD_ID|30880	94.444	18	1	0	1	18	49	32	1.05232	27	Soltu.DM.04G031270.1	-
SiRNA_part172	gnl|BL_ORD_ID|25071	94.444	18	1	0	1	18	1357	1374	1.05232	27	Soltu.DM.06G012790.1	-
SiRNA_part172	gnl|BL_ORD_ID|20218	94.444	18	1	0	4	21	958	941	1.05232	27	Soltu.DM.04G025930.1	-
SiRNA_part172	gnl|BL_ORD_ID|4504	94.444	18	1	0	4	21	1344	1327	1.05232	27	Soltu.DM.08G027160.1	-
SiRNA_part173	gnl|BL_ORD_ID|20218	94.444	18	1	0	3	20	958	941	1.05232	27	Soltu.DM.04G025930.1	-
SiRNA_part173	gnl|BL_ORD_ID|8164	94.444	18	1	0	4	21	545	562	1.05232	27	Soltu.DM.04G017430.1	-
SiRNA_part173	gnl|BL_ORD_ID|4504	94.444	18	1	0	3	20	1344	1327	1.05232	27	Soltu.DM.08G027160.1	-
SiRNA_part174	gnl|BL_ORD_ID|8164	94.444	18	1	0	3	20	545	562	1.05232	27	Soltu.DM.04G017430.1	-
SiRNA_part174	gnl|BL_ORD_ID|20218	94.444	18	1	0	2	19	958	941	1.05232	27	Soltu.DM.04G025930.1	-
SiRNA_part174	gnl|BL_ORD_ID|4504	94.444	18	1	0	2	19	1344	1327	1.05232	27	Soltu.DM.08G027160.1	-
SiRNA_part175	gnl|BL_ORD_ID|8164	94.444	18	1	0	2	19	545	562	1.05232	27	Soltu.DM.04G017430.1	-
SiRNA_part175	gnl|BL_ORD_ID|20218	94.444	18	1	0	1	18	958	941	1.05232	27	Soltu.DM.04G025930.1	-
SiRNA_part175	gnl|BL_ORD_ID|4504	94.444	18	1	0	1	18	1344	1327	1.05232	27	Soltu.DM.08G027160.1	-
SiRNA_part176	gnl|BL_ORD_ID|8164	94.444	18	1	0	1	18	545	562	1.05232	27	Soltu.DM.04G017430.1	-
SiRNA_part176	gnl|BL_ORD_ID|24830	88.889	18	2	0	4	21	108	91	256.532	19	Soltu.DM.05G007480.1	-
SiRNA_part177	gnl|BL_ORD_ID|19882	94.444	18	1	0	4	21	33	16	1.05232	27	Soltu.DM.05G017960.2	-
SiRNA_part177	gnl|BL_ORD_ID|1777	94.444	18	1	0	4	21	162	145	1.05232	27	Soltu.DM.06G003230.1	-
SiRNA_part178	gnl|BL_ORD_ID|22428	94.444	18	1	0	4	21	737	720	1.05232	27	Soltu.DM.03G023340.1	-
SiRNA_part178	gnl|BL_ORD_ID|22255	94.444	18	1	0	4	21	166	183	1.05232	27	Soltu.DM.06G029500.3	-
SiRNA_part178	gnl|BL_ORD_ID|19882	94.444	18	1	0	3	20	33	16	1.05232	27	Soltu.DM.05G017960.2	-
SiRNA_part178	gnl|BL_ORD_ID|8968	94.444	18	1	0	4	21	928	911	1.05232	27	Soltu.DM.03G018350.1	-
SiRNA_part178	gnl|BL_ORD_ID|1777	94.444	18	1	0	3	20	162	145	1.05232	27	Soltu.DM.06G003230.1	-
SiRNA_part179	gnl|BL_ORD_ID|30444	94.444	18	1	0	4	21	1752	1769	1.05232	27	Soltu.DM.04G036400.1	-
SiRNA_part179	gnl|BL_ORD_ID|22255	94.444	18	1	0	3	20	166	183	1.05232	27	Soltu.DM.06G029500.3	-
SiRNA_part179	gnl|BL_ORD_ID|22428	94.444	18	1	0	3	20	737	720	1.05232	27	Soltu.DM.03G023340.1	-
SiRNA_part179	gnl|BL_ORD_ID|19882	94.444	18	1	0	2	19	33	16	1.05232	27	Soltu.DM.05G017960.2	-
SiRNA_part179	gnl|BL_ORD_ID|8968	94.444	18	1	0	3	20	928	911	1.05232	27	Soltu.DM.03G018350.1	-
SiRNA_part179	gnl|BL_ORD_ID|1777	94.444	18	1	0	2	19	162	145	1.05232	27	Soltu.DM.06G003230.1	-
SiRNA_part180	gnl|BL_ORD_ID|30444	94.444	18	1	0	3	20	1752	1769	1.05232	27	Soltu.DM.04G036400.1	-
SiRNA_part180	gnl|BL_ORD_ID|22428	94.444	18	1	0	2	19	737	720	1.05232	27	Soltu.DM.03G023340.1	-
SiRNA_part180	gnl|BL_ORD_ID|22255	94.444	18	1	0	2	19	166	183	1.05232	27	Soltu.DM.06G029500.3	-
SiRNA_part180	gnl|BL_ORD_ID|19882	94.444	18	1	0	1	18	33	16	1.05232	27	Soltu.DM.05G017960.2	-
SiRNA_part180	gnl|BL_ORD_ID|8968	94.444	18	1	0	2	19	928	911	1.05232	27	Soltu.DM.03G018350.1	-
SiRNA_part180	gnl|BL_ORD_ID|1777	94.444	18	1	0	1	18	162	145	1.05232	27	Soltu.DM.06G003230.1	-
SiRNA_part181	gnl|BL_ORD_ID|30444	94.444	18	1	0	2	19	1752	1769	1.05232	27	Soltu.DM.04G036400.1	-
SiRNA_part181	gnl|BL_ORD_ID|22428	94.444	18	1	0	1	18	737	720	1.05232	27	Soltu.DM.03G023340.1	-
SiRNA_part181	gnl|BL_ORD_ID|22255	94.444	18	1	0	1	18	166	183	1.05232	27	Soltu.DM.06G029500.3	-
SiRNA_part181	gnl|BL_ORD_ID|8968	94.444	18	1	0	1	18	928	911	1.05232	27	Soltu.DM.03G018350.1	-
SiRNA_part182	gnl|BL_ORD_ID|30444	94.444	18	1	0	1	18	1752	1769	1.05232	27	Soltu.DM.04G036400.1	-
SiRNA_part189	gnl|BL_ORD_ID|16649	88.889	18	2	0	4	21	720	703	256.532	19	Soltu.DM.05G014000.1	-
SiRNA_part191	gnl|BL_ORD_ID|30760	88.889	18	2	0	4	21	624	607	256.532	19	Soltu.DM.09G014070.1	-
SiRNA_part191	gnl|BL_ORD_ID|14187	88.889	18	2	0	1	18	1330	1313	256.532	19	Soltu.DM.09G013560.1	-
SiRNA_part191	gnl|BL_ORD_ID|13810	88.889	18	2	0	1	18	2293	2276	256.532	19	Soltu.DM.04G010770.2	-
SiRNA_part192	gnl|BL_ORD_ID|30760	88.889	18	2	0	3	20	624	607	256.532	19	Soltu.DM.09G014070.1	-
SiRNA_part193	gnl|BL_ORD_ID|30760	88.889	18	2	0	2	19	624	607	256.532	19	Soltu.DM.09G014070.1	-
SiRNA_part193	gnl|BL_ORD_ID|16649	88.889	18	2	0	1	18	719	702	256.532	19	Soltu.DM.05G014000.1	-
SiRNA_part194	gnl|BL_ORD_ID|30760	88.889	18	2	0	1	18	624	607	256.532	19	Soltu.DM.09G014070.1	-
SiRNA_part199	gnl|BL_ORD_ID|31683	88.889	18	2	0	4	21	1677	1694	256.532	19	Soltu.DM.01G031510.1	-
SiRNA_part203	gnl|BL_ORD_ID|31683	88.889	18	2	0	1	18	1678	1695	256.532	19	Soltu.DM.01G031510.1	-
SiRNA_part203	gnl|BL_ORD_ID|29967	88.889	18	2	0	4	21	855	872	256.532	19	Soltu.DM.05G000640.1	-
SiRNA_part219	gnl|BL_ORD_ID|836	88.889	18	2	0	1	18	882	899	256.532	19	Soltu.DM.07G027320.1	-
SiRNA_part230	gnl|BL_ORD_ID|12350	88.889	18	2	0	4	21	2043	2026	256.532	19	Soltu.DM.04G028800.1	-
SiRNA_part231	gnl|BL_ORD_ID|29658	88.889	18	2	0	4	21	813	796	256.532	19	Soltu.DM.02G012460.1	-
SiRNA_part238	gnl|BL_ORD_ID|18982	94.444	18	1	0	4	21	518	535	1.05232	27	Soltu.DM.05G012330.1	-
SiRNA_part238	gnl|BL_ORD_ID|2662	94.444	18	1	0	4	21	541	558	1.05232	27	Soltu.DM.05G012350.1	-
SiRNA_part243	gnl|BL_ORD_ID|18982	94.444	18	1	0	1	18	520	537	1.05232	27	Soltu.DM.05G012330.1	-
SiRNA_part243	gnl|BL_ORD_ID|2662	94.444	18	1	0	1	18	543	560	1.05232	27	Soltu.DM.05G012350.1	-
SiRNA_part243	gnl|BL_ORD_ID|23344	94.444	18	1	0	4	21	1485	1468	1.05232	27	Soltu.DM.10G029050.1	-
SiRNA_part247	gnl|BL_ORD_ID|23344	94.444	18	1	0	1	18	1484	1467	1.05232	27	Soltu.DM.10G029050.1	-
SiRNA_part252	gnl|BL_ORD_ID|26639	94.444	18	1	0	4	21	134	151	1.05232	27	Soltu.DM.07G005310.1	-
SiRNA_part253	gnl|BL_ORD_ID|26639	94.444	18	1	0	3	20	134	151	1.05232	27	Soltu.DM.07G005310.1	-
SiRNA_part254	gnl|BL_ORD_ID|26639	94.444	18	1	0	2	19	134	151	1.05232	27	Soltu.DM.07G005310.1	-
SiRNA_part254	gnl|BL_ORD_ID|22576	94.444	18	1	0	4	21	2859	2876	1.05232	27	Soltu.DM.02G005200.1	-
SiRNA_part255	gnl|BL_ORD_ID|26639	94.444	18	1	0	1	18	134	151	1.05232	27	Soltu.DM.07G005310.1	-
SiRNA_part255	gnl|BL_ORD_ID|22576	94.444	18	1	0	3	20	2859	2876	1.05232	27	Soltu.DM.02G005200.1	-
SiRNA_part256	gnl|BL_ORD_ID|22576	94.444	18	1	0	2	19	2859	2876	1.05232	27	Soltu.DM.02G005200.1	-
SiRNA_part257	gnl|BL_ORD_ID|22576	94.444	18	1	0	1	18	2859	2876	1.05232	27	Soltu.DM.02G005200.1	-
SiRNA_part265	gnl|BL_ORD_ID|19963	88.889	18	2	0	1	18	908	891	256.532	19	Soltu.DM.01G000200.1	-
SiRNA_part275	gnl|BL_ORD_ID|7974	88.889	18	2	0	4	21	1463	1480	256.532	19	Soltu.DM.05G025440.1	-
SiRNA_part276	gnl|BL_ORD_ID|12691	88.889	18	2	0	4	21	716	733	256.532	19	Soltu.DM.08G017050.1	-
SiRNA_part277	gnl|BL_ORD_ID|12691	88.889	18	2	0	3	20	716	733	256.532	19	Soltu.DM.08G017050.1	-
SiRNA_part278	gnl|BL_ORD_ID|12691	88.889	18	2	0	2	19	716	733	256.532	19	Soltu.DM.08G017050.1	-
SiRNA_part279	gnl|BL_ORD_ID|16853	88.889	18	2	0	4	21	905	922	256.532	19	Soltu.DM.11G022110.1	-
SiRNA_part279	gnl|BL_ORD_ID|12691	88.889	18	2	0	1	18	716	733	256.532	19	Soltu.DM.08G017050.1	-
SiRNA_part279	gnl|BL_ORD_ID|7974	88.889	18	2	0	1	18	1464	1481	256.532	19	Soltu.DM.05G025440.1	-
SiRNA_part280	gnl|BL_ORD_ID|16853	88.889	18	2	0	3	20	905	922	256.532	19	Soltu.DM.11G022110.1	-
SiRNA_part281	gnl|BL_ORD_ID|16853	88.889	18	2	0	2	19	905	922	256.532	19	Soltu.DM.11G022110.1	-
SiRNA_part282	gnl|BL_ORD_ID|16853	88.889	18	2	0	1	18	905	922	256.532	19	Soltu.DM.11G022110.1	-
SiRNA_part286	gnl|BL_ORD_ID|24177	88.889	18	2	0	4	21	51	34	256.532	19	Soltu.DM.08G021150.1	-
SiRNA_part293	gnl|BL_ORD_ID|31456	94.444	18	1	0	4	21	763	780	1.05232	27	Soltu.DM.01G030110.2	-
SiRNA_part295	gnl|BL_ORD_ID|19906	94.444	18	1	0	4	21	355	372	1.05232	27	Soltu.DM.12G009170.1	-
SiRNA_part295	gnl|BL_ORD_ID|11395	94.444	18	1	0	4	21	1281	1298	1.05232	27	Soltu.DM.05G006330.1	-
SiRNA_part296	gnl|BL_ORD_ID|19906	94.444	18	1	0	3	20	355	372	1.05232	27	Soltu.DM.12G009170.1	-
SiRNA_part297	gnl|BL_ORD_ID|31456	94.444	18	1	0	1	18	764	781	1.05232	27	Soltu.DM.01G030110.2	-
SiRNA_part297	gnl|BL_ORD_ID|19906	94.444	18	1	0	2	19	355	372	1.05232	27	Soltu.DM.12G009170.1	-
SiRNA_part298	gnl|BL_ORD_ID|19906	94.444	18	1	0	1	18	355	372	1.05232	27	Soltu.DM.12G009170.1	-
SiRNA_part299	gnl|BL_ORD_ID|23158	94.444	18	1	0	4	21	983	1000	1.05232	27	Soltu.DM.08G005510.1	-
SiRNA_part300	gnl|BL_ORD_ID|23158	94.444	18	1	0	3	20	983	1000	1.05232	27	Soltu.DM.08G005510.1	-
SiRNA_part300	gnl|BL_ORD_ID|11395	94.444	18	1	0	1	18	1283	1300	1.05232	27	Soltu.DM.05G006330.1	-
SiRNA_part301	gnl|BL_ORD_ID|23158	94.444	18	1	0	2	19	983	1000	1.05232	27	Soltu.DM.08G005510.1	-
SiRNA_part302	gnl|BL_ORD_ID|23158	94.444	18	1	0	1	18	983	1000	1.05232	27	Soltu.DM.08G005510.1	-
SiRNA_part001	gnl|BL_ORD_ID|32246	94.118	17	1	0	1	17	3383	3367	4.15812	25	Soltu.DM.08G022110.1	-
SiRNA_part007	gnl|BL_ORD_ID|14250	94.118	17	1	0	1	17	516	532	4.15812	25	Soltu.DM.01G005520.1	-
SiRNA_part010	gnl|BL_ORD_ID|22494	94.118	17	1	0	5	21	593	577	4.15812	25	Soltu.DM.02G025300.1	-
SiRNA_part010	gnl|BL_ORD_ID|2154	94.118	17	1	0	5	21	1883	1867	4.15812	25	Soltu.DM.07G023400.2	-
SiRNA_part011	gnl|BL_ORD_ID|22494	94.118	17	1	0	4	20	593	577	4.15812	25	Soltu.DM.02G025300.1	-
SiRNA_part012	gnl|BL_ORD_ID|22494	94.118	17	1	0	3	19	593	577	4.15812	25	Soltu.DM.02G025300.1	-
SiRNA_part013	gnl|BL_ORD_ID|15053	100	17	0	0	1	17	173	189	0.0170571	33	Soltu.DM.04G035210.1	-
SiRNA_part013	gnl|BL_ORD_ID|22494	94.118	17	1	0	2	18	593	577	4.15812	25	Soltu.DM.02G025300.1	-
SiRNA_part014	gnl|BL_ORD_ID|22494	94.118	17	1	0	1	17	593	577	4.15812	25	Soltu.DM.02G025300.1	-
SiRNA_part015	gnl|BL_ORD_ID|7354	94.118	17	1	0	5	21	663	679	4.15812	25	Soltu.DM.04G008340.1	-
SiRNA_part016	gnl|BL_ORD_ID|21922	94.118	17	1	0	5	21	1303	1319	4.15812	25	Soltu.DM.01G049280.1	-
SiRNA_part016	gnl|BL_ORD_ID|4700	94.118	17	1	0	5	21	944	960	4.15812	25	Soltu.DM.01G049260.1	-
SiRNA_part017	gnl|BL_ORD_ID|5174	94.118	17	1	0	5	21	1560	1544	4.15812	25	Soltu.DM.07G013420.1	-
SiRNA_part018	gnl|BL_ORD_ID|5174	94.118	17	1	0	4	20	1560	1544	4.15812	25	Soltu.DM.07G013420.1	-
SiRNA_part019	gnl|BL_ORD_ID|5174	94.118	17	1	0	3	19	1560	1544	4.15812	25	Soltu.DM.07G013420.1	-
SiRNA_part020	gnl|BL_ORD_ID|5174	94.118	17	1	0	2	18	1560	1544	4.15812	25	Soltu.DM.07G013420.1	-
SiRNA_part021	gnl|BL_ORD_ID|21922	94.118	17	1	0	1	17	1304	1320	4.15812	25	Soltu.DM.01G049280.1	-
SiRNA_part021	gnl|BL_ORD_ID|7354	94.118	17	1	0	1	17	665	681	4.15812	25	Soltu.DM.04G008340.1	-
SiRNA_part021	gnl|BL_ORD_ID|5174	94.118	17	1	0	1	17	1560	1544	4.15812	25	Soltu.DM.07G013420.1	-
SiRNA_part021	gnl|BL_ORD_ID|4700	94.118	17	1	0	1	17	945	961	4.15812	25	Soltu.DM.01G049260.1	-
SiRNA_part022	gnl|BL_ORD_ID|30549	94.118	17	1	0	5	21	1523	1507	4.15812	25	Soltu.DM.10G009650.2	-
SiRNA_part023	gnl|BL_ORD_ID|30549	94.118	17	1	0	4	20	1523	1507	4.15812	25	Soltu.DM.10G009650.2	-
SiRNA_part023	gnl|BL_ORD_ID|15363	94.118	17	1	0	5	21	603	587	4.15812	25	Soltu.DM.02G023640.1	-
SiRNA_part024	gnl|BL_ORD_ID|30549	94.118	17	1	0	3	19	1523	1507	4.15812	25	Soltu.DM.10G009650.2	-
SiRNA_part024	gnl|BL_ORD_ID|15363	94.118	17	1	0	4	20	603	587	4.15812	25	Soltu.DM.02G023640.1	-
SiRNA_part024	gnl|BL_ORD_ID|2154	94.118	17	1	0	1	17	1873	1857	4.15812	25	Soltu.DM.07G023400.2	-
SiRNA_part025	gnl|BL_ORD_ID|30549	94.118	17	1	0	2	18	1523	1507	4.15812	25	Soltu.DM.10G009650.2	-
SiRNA_part025	gnl|BL_ORD_ID|15363	94.118	17	1	0	3	19	603	587	4.15812	25	Soltu.DM.02G023640.1	-
SiRNA_part026	gnl|BL_ORD_ID|30549	94.118	17	1	0	1	17	1523	1507	4.15812	25	Soltu.DM.10G009650.2	-
SiRNA_part026	gnl|BL_ORD_ID|15363	94.118	17	1	0	2	18	603	587	4.15812	25	Soltu.DM.02G023640.1	-
SiRNA_part027	gnl|BL_ORD_ID|15053	100	17	0	0	5	21	191	207	0.0170571	33	Soltu.DM.04G035210.1	-
SiRNA_part027	gnl|BL_ORD_ID|15363	94.118	17	1	0	1	17	603	587	4.15812	25	Soltu.DM.02G023640.1	-
SiRNA_part037	gnl|BL_ORD_ID|129	100	17	0	0	5	21	418	434	0.0170571	33	Soltu.DM.02G001880.1	-
SiRNA_part038	gnl|BL_ORD_ID|129	100	17	0	0	4	20	418	434	0.0170571	33	Soltu.DM.02G001880.1	-
SiRNA_part039	gnl|BL_ORD_ID|129	100	17	0	0	3	19	418	434	0.0170571	33	Soltu.DM.02G001880.1	-
SiRNA_part040	gnl|BL_ORD_ID|129	100	17	0	0	2	18	418	434	0.0170571	33	Soltu.DM.02G001880.1	-
SiRNA_part040	gnl|BL_ORD_ID|13041	94.118	17	1	0	5	21	1788	1772	4.15812	25	Soltu.DM.03G031490.1	-
SiRNA_part041	gnl|BL_ORD_ID|129	100	17	0	0	1	17	418	434	0.0170571	33	Soltu.DM.02G001880.1	-
SiRNA_part045	gnl|BL_ORD_ID|13041	94.118	17	1	0	1	17	1787	1771	4.15812	25	Soltu.DM.03G031490.1	-
SiRNA_part049	gnl|BL_ORD_ID|10246	94.118	17	1	0	5	21	687	703	4.15812	25	Soltu.DM.06G004470.1	-
SiRNA_part050	gnl|BL_ORD_ID|10246	94.118	17	1	0	4	20	687	703	4.15812	25	Soltu.DM.06G004470.1	-
SiRNA_part051	gnl|BL_ORD_ID|10246	94.118	17	1	0	3	19	687	703	4.15812	25	Soltu.DM.06G004470.1	-
SiRNA_part052	gnl|BL_ORD_ID|18355	94.118	17	1	0	5	21	1082	1098	4.15812	25	Soltu.DM.04G017530.1	-
SiRNA_part052	gnl|BL_ORD_ID|10246	94.118	17	1	0	2	18	687	703	4.15812	25	Soltu.DM.06G004470.1	-
SiRNA_part053	gnl|BL_ORD_ID|18355	94.118	17	1	0	4	20	1082	1098	4.15812	25	Soltu.DM.04G017530.1	-
SiRNA_part053	gnl|BL_ORD_ID|10246	94.118	17	1	0	1	17	687	703	4.15812	25	Soltu.DM.06G004470.1	-
SiRNA_part054	gnl|BL_ORD_ID|18355	94.118	17	1	0	3	19	1082	1098	4.15812	25	Soltu.DM.04G017530.1	-
SiRNA_part055	gnl|BL_ORD_ID|18355	94.118	17	1	0	2	18	1082	1098	4.15812	25	Soltu.DM.04G017530.1	-
SiRNA_part056	gnl|BL_ORD_ID|18355	94.118	17	1	0	1	17	1082	1098	4.15812	25	Soltu.DM.04G017530.1	-
SiRNA_part065	gnl|BL_ORD_ID|10859	94.118	17	1	0	5	21	67	83	4.15812	25	Soltu.DM.09G017980.3	-
SiRNA_part070	gnl|BL_ORD_ID|10859	94.118	17	1	0	1	17	68	84	4.15812	25	Soltu.DM.09G017980.3	-
SiRNA_part085	gnl|BL_ORD_ID|9540	94.118	17	1	0	5	21	512	528	4.15812	25	Soltu.DM.12G017950.1	-
SiRNA_part086	gnl|BL_ORD_ID|18149	94.118	17	1	0	5	21	339	323	4.15812	25	Soltu.DM.06G014480.1	-
SiRNA_part088	gnl|BL_ORD_ID|15864	94.118	17	1	0	5	21	1169	1153	4.15812	25	Soltu.DM.06G023510.1	-
SiRNA_part089	gnl|BL_ORD_ID|15864	94.118	17	1	0	4	20	1169	1153	4.15812	25	Soltu.DM.06G023510.1	-
SiRNA_part090	gnl|BL_ORD_ID|15864	94.118	17	1	0	3	19	1169	1153	4.15812	25	Soltu.DM.06G023510.1	-
SiRNA_part091	gnl|BL_ORD_ID|15864	94.118	17	1	0	2	18	1169	1153	4.15812	25	Soltu.DM.06G023510.1	-
SiRNA_part091	gnl|BL_ORD_ID|9540	94.118	17	1	0	1	17	514	530	4.15812	25	Soltu.DM.12G017950.1	-
SiRNA_part092	gnl|BL_ORD_ID|29312	94.118	17	1	0	5	21	439	423	4.15812	25	Soltu.DM.03G009980.3	-
SiRNA_part092	gnl|BL_ORD_ID|18149	94.118	17	1	0	1	17	337	321	4.15812	25	Soltu.DM.06G014480.1	-
SiRNA_part092	gnl|BL_ORD_ID|15864	94.118	17	1	0	1	17	1169	1153	4.15812	25	Soltu.DM.06G023510.1	-
SiRNA_part109	gnl|BL_ORD_ID|16922	94.118	17	1	0	5	21	725	741	4.15812	25	Soltu.DM.03G006870.1	-
SiRNA_part115	gnl|BL_ORD_ID|16922	94.118	17	1	0	1	17	727	743	4.15812	25	Soltu.DM.03G006870.1	-
SiRNA_part118	gnl|BL_ORD_ID|30605	94.118	17	1	0	5	21	1355	1371	4.15812	25	Soltu.DM.03G011530.1	-
SiRNA_part119	gnl|BL_ORD_ID|30605	94.118	17	1	0	4	20	1355	1371	4.15812	25	Soltu.DM.03G011530.1	-
SiRNA_part120	gnl|BL_ORD_ID|30605	94.118	17	1	0	3	19	1355	1371	4.15812	25	Soltu.DM.03G011530.1	-
SiRNA_part121	gnl|BL_ORD_ID|30605	94.118	17	1	0	2	18	1355	1371	4.15812	25	Soltu.DM.03G011530.1	-
SiRNA_part122	gnl|BL_ORD_ID|30605	94.118	17	1	0	1	17	1355	1371	4.15812	25	Soltu.DM.03G011530.1	-
SiRNA_part127	gnl|BL_ORD_ID|23203	94.118	17	1	0	5	21	277	261	4.15812	25	Soltu.DM.03G016710.1	-
SiRNA_part127	gnl|BL_ORD_ID|7724	94.118	17	1	0	5	21	755	771	4.15812	25	Soltu.DM.01G000880.1	-
SiRNA_part128	gnl|BL_ORD_ID|23203	94.118	17	1	0	4	20	277	261	4.15812	25	Soltu.DM.03G016710.1	-
SiRNA_part128	gnl|BL_ORD_ID|7724	94.118	17	1	0	4	20	755	771	4.15812	25	Soltu.DM.01G000880.1	-
SiRNA_part129	gnl|BL_ORD_ID|23203	94.118	17	1	0	3	19	277	261	4.15812	25	Soltu.DM.03G016710.1	-
SiRNA_part129	gnl|BL_ORD_ID|7724	94.118	17	1	0	3	19	755	771	4.15812	25	Soltu.DM.01G000880.1	-
SiRNA_part130	gnl|BL_ORD_ID|23203	94.118	17	1	0	2	18	277	261	4.15812	25	Soltu.DM.03G016710.1	-
SiRNA_part130	gnl|BL_ORD_ID|7724	94.118	17	1	0	2	18	755	771	4.15812	25	Soltu.DM.01G000880.1	-
SiRNA_part131	gnl|BL_ORD_ID|23203	94.118	17	1	0	1	17	277	261	4.15812	25	Soltu.DM.03G016710.1	-
SiRNA_part131	gnl|BL_ORD_ID|7724	94.118	17	1	0	1	17	755	771	4.15812	25	Soltu.DM.01G000880.1	-
SiRNA_part144	gnl|BL_ORD_ID|9521	94.118	17	1	0	5	21	750	766	4.15812	25	Soltu.DM.02G026650.1	-
SiRNA_part145	gnl|BL_ORD_ID|9521	94.118	17	1	0	4	20	750	766	4.15812	25	Soltu.DM.02G026650.1	-
SiRNA_part146	gnl|BL_ORD_ID|9521	94.118	17	1	0	3	19	750	766	4.15812	25	Soltu.DM.02G026650.1	-
SiRNA_part147	gnl|BL_ORD_ID|9521	94.118	17	1	0	2	18	750	766	4.15812	25	Soltu.DM.02G026650.1	-
SiRNA_part148	gnl|BL_ORD_ID|9521	94.118	17	1	0	1	17	750	766	4.15812	25	Soltu.DM.02G026650.1	-
SiRNA_part149	gnl|BL_ORD_ID|16681	94.118	17	1	0	5	21	1737	1753	4.15812	25	Soltu.DM.01G026550.3	-
SiRNA_part155	gnl|BL_ORD_ID|16681	94.118	17	1	0	1	17	1739	1755	4.15812	25	Soltu.DM.01G026550.3	-
SiRNA_part163	gnl|BL_ORD_ID|875	94.118	17	1	0	5	21	2384	2368	4.15812	25	Soltu.DM.08G024760.1	-
SiRNA_part164	gnl|BL_ORD_ID|875	94.118	17	1	0	4	20	2384	2368	4.15812	25	Soltu.DM.08G024760.1	-
SiRNA_part165	gnl|BL_ORD_ID|30880	94.118	17	1	0	5	21	52	36	4.15812	25	Soltu.DM.04G031270.1	-
SiRNA_part165	gnl|BL_ORD_ID|29459	94.118	17	1	0	5	21	52	36	4.15812	25	Soltu.DM.01G038750.1	-
SiRNA_part165	gnl|BL_ORD_ID|3260	94.118	17	1	0	5	21	1064	1080	4.15812	25	Soltu.DM.12G001040.3	-
SiRNA_part165	gnl|BL_ORD_ID|875	94.118	17	1	0	3	19	2384	2368	4.15812	25	Soltu.DM.08G024760.1	-
SiRNA_part166	gnl|BL_ORD_ID|25071	94.118	17	1	0	5	21	1355	1371	4.15812	25	Soltu.DM.06G012790.1	-
SiRNA_part166	gnl|BL_ORD_ID|29459	94.118	17	1	0	4	20	52	36	4.15812	25	Soltu.DM.01G038750.1	-
SiRNA_part166	gnl|BL_ORD_ID|8370	94.118	17	1	0	5	21	642	626	4.15812	25	Soltu.DM.02G022410.1	-
SiRNA_part166	gnl|BL_ORD_ID|875	94.118	17	1	0	2	18	2384	2368	4.15812	25	Soltu.DM.08G024760.1	-
SiRNA_part167	gnl|BL_ORD_ID|29459	94.118	17	1	0	3	19	52	36	4.15812	25	Soltu.DM.01G038750.1	-
SiRNA_part167	gnl|BL_ORD_ID|13219	94.118	17	1	0	5	21	3024	3008	4.15812	25	Soltu.DM.12G006430.1	-
SiRNA_part167	gnl|BL_ORD_ID|12602	94.118	17	1	0	5	21	1176	1160	4.15812	25	Soltu.DM.04G031580.1	-
SiRNA_part167	gnl|BL_ORD_ID|875	94.118	17	1	0	1	17	2384	2368	4.15812	25	Soltu.DM.08G024760.1	-
SiRNA_part168	gnl|BL_ORD_ID|29459	94.118	17	1	0	2	18	52	36	4.15812	25	Soltu.DM.01G038750.1	-
SiRNA_part168	gnl|BL_ORD_ID|13219	94.118	17	1	0	4	20	3024	3008	4.15812	25	Soltu.DM.12G006430.1	-
SiRNA_part168	gnl|BL_ORD_ID|12602	94.118	17	1	0	4	20	1176	1160	4.15812	25	Soltu.DM.04G031580.1	-
SiRNA_part169	gnl|BL_ORD_ID|3566	94.118	17	1	0	5	21	2723	2707	4.15812	25	Soltu.DM.03G024040.1	-
SiRNA_part169	gnl|BL_ORD_ID|29459	94.118	17	1	0	1	17	52	36	4.15812	25	Soltu.DM.01G038750.1	-
SiRNA_part169	gnl|BL_ORD_ID|25465	94.118	17	1	0	5	21	801	785	4.15812	25	Soltu.DM.03G019400.1	-
SiRNA_part169	gnl|BL_ORD_ID|16490	94.118	17	1	0	5	21	304	288	4.15812	25	Soltu.DM.06G004060.1	-
SiRNA_part169	gnl|BL_ORD_ID|13219	94.118	17	1	0	3	19	3024	3008	4.15812	25	Soltu.DM.12G006430.1	-
SiRNA_part169	gnl|BL_ORD_ID|12602	94.118	17	1	0	3	19	1176	1160	4.15812	25	Soltu.DM.04G031580.1	-
SiRNA_part170	gnl|BL_ORD_ID|3566	94.118	17	1	0	4	20	2723	2707	4.15812	25	Soltu.DM.03G024040.1	-
SiRNA_part170	gnl|BL_ORD_ID|25465	94.118	17	1	0	4	20	801	785	4.15812	25	Soltu.DM.03G019400.1	-
SiRNA_part170	gnl|BL_ORD_ID|16718	94.118	17	1	0	5	21	667	651	4.15812	25	Soltu.DM.11G011020.1	-
SiRNA_part170	gnl|BL_ORD_ID|16490	94.118	17	1	0	4	20	304	288	4.15812	25	Soltu.DM.06G004060.1	-
SiRNA_part170	gnl|BL_ORD_ID|13219	94.118	17	1	0	2	18	3024	3008	4.15812	25	Soltu.DM.12G006430.1	-
SiRNA_part170	gnl|BL_ORD_ID|12602	94.118	17	1	0	2	18	1176	1160	4.15812	25	Soltu.DM.04G031580.1	-
SiRNA_part170	gnl|BL_ORD_ID|3260	94.118	17	1	0	1	17	1065	1081	4.15812	25	Soltu.DM.12G001040.3	-
SiRNA_part171	gnl|BL_ORD_ID|3566	94.118	17	1	0	3	19	2723	2707	4.15812	25	Soltu.DM.03G024040.1	-
SiRNA_part171	gnl|BL_ORD_ID|31996	94.118	17	1	0	5	21	236	220	4.15812	25	Soltu.DM.04G034930.1	-
SiRNA_part171	gnl|BL_ORD_ID|25797	94.118	17	1	0	5	21	826	810	4.15812	25	Soltu.DM.05G003990.1	-
SiRNA_part171	gnl|BL_ORD_ID|25465	94.118	17	1	0	3	19	801	785	4.15812	25	Soltu.DM.03G019400.1	-
SiRNA_part171	gnl|BL_ORD_ID|22109	94.118	17	1	0	5	21	279	263	4.15812	25	Soltu.DM.02G032730.2	-
SiRNA_part171	gnl|BL_ORD_ID|20218	94.118	17	1	0	5	21	958	942	4.15812	25	Soltu.DM.04G025930.1	-
SiRNA_part171	gnl|BL_ORD_ID|16718	94.118	17	1	0	4	20	667	651	4.15812	25	Soltu.DM.11G011020.1	-
SiRNA_part171	gnl|BL_ORD_ID|16490	94.118	17	1	0	3	19	304	288	4.15812	25	Soltu.DM.06G004060.1	-
SiRNA_part171	gnl|BL_ORD_ID|13219	94.118	17	1	0	1	17	3024	3008	4.15812	25	Soltu.DM.12G006430.1	-
SiRNA_part171	gnl|BL_ORD_ID|12602	94.118	17	1	0	1	17	1176	1160	4.15812	25	Soltu.DM.04G031580.1	-
SiRNA_part171	gnl|BL_ORD_ID|9213	94.118	17	1	0	5	21	1112	1128	4.15812	25	Soltu.DM.08G001940.1	-
SiRNA_part171	gnl|BL_ORD_ID|4504	94.118	17	1	0	5	21	1344	1328	4.15812	25	Soltu.DM.08G027160.1	-
SiRNA_part171	gnl|BL_ORD_ID|3959	94.118	17	1	0	5	21	2123	2107	4.15812	25	Soltu.DM.03G032640.1	-
SiRNA_part171	gnl|BL_ORD_ID|92	94.118	17	1	0	5	21	759	775	4.15812	25	Soltu.DM.03G035620.1	-
SiRNA_part172	gnl|BL_ORD_ID|3566	94.118	17	1	0	2	18	2723	2707	4.15812	25	Soltu.DM.03G024040.1	-
SiRNA_part172	gnl|BL_ORD_ID|31996	94.118	17	1	0	4	20	236	220	4.15812	25	Soltu.DM.04G034930.1	-
SiRNA_part172	gnl|BL_ORD_ID|26729	94.118	17	1	0	5	21	99	83	4.15812	25	Soltu.DM.02G026350.1	-
SiRNA_part172	gnl|BL_ORD_ID|25797	94.118	17	1	0	4	20	826	810	4.15812	25	Soltu.DM.05G003990.1	-
SiRNA_part172	gnl|BL_ORD_ID|25465	94.118	17	1	0	2	18	801	785	4.15812	25	Soltu.DM.03G019400.1	-
SiRNA_part172	gnl|BL_ORD_ID|23000	94.118	17	1	0	5	21	1094	1078	4.15812	25	Soltu.DM.01G007090.1	-
SiRNA_part172	gnl|BL_ORD_ID|22109	94.118	17	1	0	4	20	279	263	4.15812	25	Soltu.DM.02G032730.2	-
SiRNA_part172	gnl|BL_ORD_ID|16890	94.118	17	1	0	5	21	209	225	4.15812	25	Soltu.DM.04G016850.1	-
SiRNA_part172	gnl|BL_ORD_ID|16718	94.118	17	1	0	3	19	667	651	4.15812	25	Soltu.DM.11G011020.1	-
SiRNA_part172	gnl|BL_ORD_ID|16490	94.118	17	1	0	2	18	304	288	4.15812	25	Soltu.DM.06G004060.1	-
SiRNA_part172	gnl|BL_ORD_ID|9213	94.118	17	1	0	4	20	1112	1128	4.15812	25	Soltu.DM.08G001940.1	-
SiRNA_part172	gnl|BL_ORD_ID|8164	94.118	17	1	0	5	21	545	561	4.15812	25	Soltu.DM.04G017430.1	-
SiRNA_part172	gnl|BL_ORD_ID|3959	94.118	17	1	0	4	20	2123	2107	4.15812	25	Soltu.DM.03G032640.1	-
SiRNA_part172	gnl|BL_ORD_ID|92	94.118	17	1	0	4	20	759	775	4.15812	25	Soltu.DM.03G035620.1	-
SiRNA_part173	gnl|BL_ORD_ID|3566	94.118	17	1	0	1	17	2723	2707	4.15812	25	Soltu.DM.03G024040.1	-
SiRNA_part173	gnl|BL_ORD_ID|31996	94.118	17	1	0	3	19	236	220	4.15812	25	Soltu.DM.04G034930.1	-
SiRNA_part173	gnl|BL_ORD_ID|26729	94.118	17	1	0	4	20	99	83	4.15812	25	Soltu.DM.02G026350.1	-
SiRNA_part173	gnl|BL_ORD_ID|25797	94.118	17	1	0	3	19	826	810	4.15812	25	Soltu.DM.05G003990.1	-
SiRNA_part173	gnl|BL_ORD_ID|25465	94.118	17	1	0	1	17	801	785	4.15812	25	Soltu.DM.03G019400.1	-
SiRNA_part173	gnl|BL_ORD_ID|25071	94.118	17	1	0	1	17	1358	1374	4.15812	25	Soltu.DM.06G012790.1	-
SiRNA_part173	gnl|BL_ORD_ID|23000	94.118	17	1	0	4	20	1094	1078	4.15812	25	Soltu.DM.01G007090.1	-
SiRNA_part173	gnl|BL_ORD_ID|22109	94.118	17	1	0	3	19	279	263	4.15812	25	Soltu.DM.02G032730.2	-
SiRNA_part173	gnl|BL_ORD_ID|16890	94.118	17	1	0	4	20	209	225	4.15812	25	Soltu.DM.04G016850.1	-
SiRNA_part173	gnl|BL_ORD_ID|16718	94.118	17	1	0	2	18	667	651	4.15812	25	Soltu.DM.11G011020.1	-
SiRNA_part173	gnl|BL_ORD_ID|16490	94.118	17	1	0	1	17	304	288	4.15812	25	Soltu.DM.06G004060.1	-
SiRNA_part173	gnl|BL_ORD_ID|9213	94.118	17	1	0	3	19	1112	1128	4.15812	25	Soltu.DM.08G001940.1	-
SiRNA_part173	gnl|BL_ORD_ID|3959	94.118	17	1	0	3	19	2123	2107	4.15812	25	Soltu.DM.03G032640.1	-
SiRNA_part173	gnl|BL_ORD_ID|92	94.118	17	1	0	3	19	759	775	4.15812	25	Soltu.DM.03G035620.1	-
SiRNA_part174	gnl|BL_ORD_ID|16890	94.118	17	1	0	3	19	209	225	4.15812	25	Soltu.DM.04G016850.1	-
SiRNA_part174	gnl|BL_ORD_ID|9213	94.118	17	1	0	2	18	1112	1128	4.15812	25	Soltu.DM.08G001940.1	-
SiRNA_part174	gnl|BL_ORD_ID|7029	94.118	17	1	0	5	21	1594	1610	4.15812	25	Soltu.DM.07G025640.1	-
SiRNA_part174	gnl|BL_ORD_ID|92	94.118	17	1	0	2	18	759	775	4.15812	25	Soltu.DM.03G035620.1	-
SiRNA_part174	gnl|BL_ORD_ID|31996	94.118	17	1	0	2	18	236	220	4.15812	25	Soltu.DM.04G034930.1	-
SiRNA_part174	gnl|BL_ORD_ID|26729	94.118	17	1	0	3	19	99	83	4.15812	25	Soltu.DM.02G026350.1	-
SiRNA_part174	gnl|BL_ORD_ID|25797	94.118	17	1	0	2	18	826	810	4.15812	25	Soltu.DM.05G003990.1	-
SiRNA_part174	gnl|BL_ORD_ID|23000	94.118	17	1	0	3	19	1094	1078	4.15812	25	Soltu.DM.01G007090.1	-
SiRNA_part174	gnl|BL_ORD_ID|22109	94.118	17	1	0	2	18	279	263	4.15812	25	Soltu.DM.02G032730.2	-
SiRNA_part174	gnl|BL_ORD_ID|18346	94.118	17	1	0	5	21	1259	1243	4.15812	25	Soltu.DM.11G021210.1	-
SiRNA_part174	gnl|BL_ORD_ID|16718	94.118	17	1	0	1	17	667	651	4.15812	25	Soltu.DM.11G011020.1	-
SiRNA_part174	gnl|BL_ORD_ID|3959	94.118	17	1	0	2	18	2123	2107	4.15812	25	Soltu.DM.03G032640.1	-
SiRNA_part175	gnl|BL_ORD_ID|21412	94.118	17	1	0	5	21	372	388	4.15812	25	Soltu.DM.09G020170.1	-
SiRNA_part175	gnl|BL_ORD_ID|16890	94.118	17	1	0	2	18	209	225	4.15812	25	Soltu.DM.04G016850.1	-
SiRNA_part175	gnl|BL_ORD_ID|9302	94.118	17	1	0	5	21	920	936	4.15812	25	Soltu.DM.01G049620.1	-
SiRNA_part175	gnl|BL_ORD_ID|9213	94.118	17	1	0	1	17	1112	1128	4.15812	25	Soltu.DM.08G001940.1	-
SiRNA_part175	gnl|BL_ORD_ID|9096	94.118	17	1	0	5	21	550	566	4.15812	25	Soltu.DM.12G025790.1	-
SiRNA_part175	gnl|BL_ORD_ID|7029	94.118	17	1	0	4	20	1594	1610	4.15812	25	Soltu.DM.07G025640.1	-
SiRNA_part175	gnl|BL_ORD_ID|809	94.118	17	1	0	5	21	271	287	4.15812	25	Soltu.DM.01G023640.1	-
SiRNA_part175	gnl|BL_ORD_ID|92	94.118	17	1	0	1	17	759	775	4.15812	25	Soltu.DM.03G035620.1	-
SiRNA_part175	gnl|BL_ORD_ID|31996	94.118	17	1	0	1	17	236	220	4.15812	25	Soltu.DM.04G034930.1	-
SiRNA_part175	gnl|BL_ORD_ID|26729	94.118	17	1	0	2	18	99	83	4.15812	25	Soltu.DM.02G026350.1	-
SiRNA_part175	gnl|BL_ORD_ID|25797	94.118	17	1	0	1	17	826	810	4.15812	25	Soltu.DM.05G003990.1	-
SiRNA_part175	gnl|BL_ORD_ID|23000	94.118	17	1	0	2	18	1094	1078	4.15812	25	Soltu.DM.01G007090.1	-
SiRNA_part175	gnl|BL_ORD_ID|22109	94.118	17	1	0	1	17	279	263	4.15812	25	Soltu.DM.02G032730.2	-
SiRNA_part175	gnl|BL_ORD_ID|18346	94.118	17	1	0	4	20	1259	1243	4.15812	25	Soltu.DM.11G021210.1	-
SiRNA_part175	gnl|BL_ORD_ID|3959	94.118	17	1	0	1	17	2123	2107	4.15812	25	Soltu.DM.03G032640.1	-
SiRNA_part176	gnl|BL_ORD_ID|21412	94.118	17	1	0	4	20	372	388	4.15812	25	Soltu.DM.09G020170.1	-
SiRNA_part176	gnl|BL_ORD_ID|16890	94.118	17	1	0	1	17	209	225	4.15812	25	Soltu.DM.04G016850.1	-
SiRNA_part176	gnl|BL_ORD_ID|9302	94.118	17	1	0	4	20	920	936	4.15812	25	Soltu.DM.01G049620.1	-
SiRNA_part176	gnl|BL_ORD_ID|9096	94.118	17	1	0	4	20	550	566	4.15812	25	Soltu.DM.12G025790.1	-
SiRNA_part176	gnl|BL_ORD_ID|7029	94.118	17	1	0	3	19	1594	1610	4.15812	25	Soltu.DM.07G025640.1	-
SiRNA_part176	gnl|BL_ORD_ID|809	94.118	17	1	0	4	20	271	287	4.15812	25	Soltu.DM.01G023640.1	-
SiRNA_part176	gnl|BL_ORD_ID|398	94.118	17	1	0	5	21	1025	1041	4.15812	25	Soltu.DM.02G018930.2	-
SiRNA_part176	gnl|BL_ORD_ID|26729	94.118	17	1	0	1	17	99	83	4.15812	25	Soltu.DM.02G026350.1	-
SiRNA_part176	gnl|BL_ORD_ID|23000	94.118	17	1	0	1	17	1094	1078	4.15812	25	Soltu.DM.01G007090.1	-
SiRNA_part176	gnl|BL_ORD_ID|20218	94.118	17	1	0	1	17	957	941	4.15812	25	Soltu.DM.04G025930.1	-
SiRNA_part176	gnl|BL_ORD_ID|19882	94.118	17	1	0	5	21	33	17	4.15812	25	Soltu.DM.05G017960.2	-
SiRNA_part176	gnl|BL_ORD_ID|18346	94.118	17	1	0	3	19	1259	1243	4.15812	25	Soltu.DM.11G021210.1	-
SiRNA_part176	gnl|BL_ORD_ID|11687	94.118	17	1	0	5	21	504	488	4.15812	25	Soltu.DM.05G024530.1	-
SiRNA_part176	gnl|BL_ORD_ID|4504	94.118	17	1	0	1	17	1343	1327	4.15812	25	Soltu.DM.08G027160.1	-
SiRNA_part176	gnl|BL_ORD_ID|1777	94.118	17	1	0	5	21	162	146	4.15812	25	Soltu.DM.06G003230.1	-
SiRNA_part177	gnl|BL_ORD_ID|28044	94.118	17	1	0	5	21	1179	1195	4.15812	25	Soltu.DM.04G030300.1	-
SiRNA_part177	gnl|BL_ORD_ID|22428	94.118	17	1	0	5	21	737	721	4.15812	25	Soltu.DM.03G023340.1	-
SiRNA_part177	gnl|BL_ORD_ID|22255	94.118	17	1	0	5	21	166	182	4.15812	25	Soltu.DM.06G029500.3	-
SiRNA_part177	gnl|BL_ORD_ID|21412	94.118	17	1	0	3	19	372	388	4.15812	25	Soltu.DM.09G020170.1	-
SiRNA_part177	gnl|BL_ORD_ID|18346	94.118	17	1	0	2	18	1259	1243	4.15812	25	Soltu.DM.11G021210.1	-
SiRNA_part177	gnl|BL_ORD_ID|16161	94.118	17	1	0	5	21	1679	1663	4.15812	25	Soltu.DM.06G032850.1	-
SiRNA_part177	gnl|BL_ORD_ID|11687	94.118	17	1	0	4	20	504	488	4.15812	25	Soltu.DM.05G024530.1	-
SiRNA_part177	gnl|BL_ORD_ID|9302	94.118	17	1	0	3	19	920	936	4.15812	25	Soltu.DM.01G049620.1	-
SiRNA_part177	gnl|BL_ORD_ID|9096	94.118	17	1	0	3	19	550	566	4.15812	25	Soltu.DM.12G025790.1	-
SiRNA_part177	gnl|BL_ORD_ID|8968	94.118	17	1	0	5	21	928	912	4.15812	25	Soltu.DM.03G018350.1	-
SiRNA_part177	gnl|BL_ORD_ID|7029	94.118	17	1	0	2	18	1594	1610	4.15812	25	Soltu.DM.07G025640.1	-
SiRNA_part177	gnl|BL_ORD_ID|809	94.118	17	1	0	3	19	271	287	4.15812	25	Soltu.DM.01G023640.1	-
SiRNA_part177	gnl|BL_ORD_ID|398	94.118	17	1	0	4	20	1025	1041	4.15812	25	Soltu.DM.02G018930.2	-
SiRNA_part178	gnl|BL_ORD_ID|30444	94.118	17	1	0	5	21	1752	1768	4.15812	25	Soltu.DM.04G036400.1	-
SiRNA_part178	gnl|BL_ORD_ID|28044	94.118	17	1	0	4	20	1179	1195	4.15812	25	Soltu.DM.04G030300.1	-
SiRNA_part178	gnl|BL_ORD_ID|21412	94.118	17	1	0	2	18	372	388	4.15812	25	Soltu.DM.09G020170.1	-
SiRNA_part178	gnl|BL_ORD_ID|18346	94.118	17	1	0	1	17	1259	1243	4.15812	25	Soltu.DM.11G021210.1	-
SiRNA_part178	gnl|BL_ORD_ID|16161	94.118	17	1	0	4	20	1679	1663	4.15812	25	Soltu.DM.06G032850.1	-
SiRNA_part178	gnl|BL_ORD_ID|14721	94.118	17	1	0	5	21	122	106	4.15812	25	Soltu.DM.09G003390.1	-
SiRNA_part178	gnl|BL_ORD_ID|11687	94.118	17	1	0	3	19	504	488	4.15812	25	Soltu.DM.05G024530.1	-
SiRNA_part178	gnl|BL_ORD_ID|9302	94.118	17	1	0	2	18	920	936	4.15812	25	Soltu.DM.01G049620.1	-
SiRNA_part178	gnl|BL_ORD_ID|9096	94.118	17	1	0	2	18	550	566	4.15812	25	Soltu.DM.12G025790.1	-
SiRNA_part178	gnl|BL_ORD_ID|7029	94.118	17	1	0	1	17	1594	1610	4.15812	25	Soltu.DM.07G025640.1	-
SiRNA_part178	gnl|BL_ORD_ID|809	94.118	17	1	0	2	18	271	287	4.15812	25	Soltu.DM.01G023640.1	-
SiRNA_part178	gnl|BL_ORD_ID|398	94.118	17	1	0	3	19	1025	1041	4.15812	25	Soltu.DM.02G018930.2	-
SiRNA_part179	gnl|BL_ORD_ID|28044	94.118	17	1	0	3	19	1179	1195	4.15812	25	Soltu.DM.04G030300.1	-
SiRNA_part179	gnl|BL_ORD_ID|21412	94.118	17	1	0	1	17	372	388	4.15812	25	Soltu.DM.09G020170.1	-
SiRNA_part179	gnl|BL_ORD_ID|18356	94.118	17	1	0	5	21	63	79	4.15812	25	Soltu.DM.09G015800.1	-
SiRNA_part179	gnl|BL_ORD_ID|16161	94.118	17	1	0	3	19	1679	1663	4.15812	25	Soltu.DM.06G032850.1	-
SiRNA_part179	gnl|BL_ORD_ID|14721	94.118	17	1	0	4	20	122	106	4.15812	25	Soltu.DM.09G003390.1	-
SiRNA_part179	gnl|BL_ORD_ID|11687	94.118	17	1	0	2	18	504	488	4.15812	25	Soltu.DM.05G024530.1	-
SiRNA_part179	gnl|BL_ORD_ID|9302	94.118	17	1	0	1	17	920	936	4.15812	25	Soltu.DM.01G049620.1	-
SiRNA_part179	gnl|BL_ORD_ID|9096	94.118	17	1	0	1	17	550	566	4.15812	25	Soltu.DM.12G025790.1	-
SiRNA_part179	gnl|BL_ORD_ID|809	94.118	17	1	0	1	17	271	287	4.15812	25	Soltu.DM.01G023640.1	-
SiRNA_part179	gnl|BL_ORD_ID|398	94.118	17	1	0	2	18	1025	1041	4.15812	25	Soltu.DM.02G018930.2	-
SiRNA_part180	gnl|BL_ORD_ID|28044	94.118	17	1	0	2	18	1179	1195	4.15812	25	Soltu.DM.04G030300.1	-
SiRNA_part180	gnl|BL_ORD_ID|18356	94.118	17	1	0	4	20	63	79	4.15812	25	Soltu.DM.09G015800.1	-
SiRNA_part180	gnl|BL_ORD_ID|16161	94.118	17	1	0	2	18	1679	1663	4.15812	25	Soltu.DM.06G032850.1	-
SiRNA_part180	gnl|BL_ORD_ID|14721	94.118	17	1	0	3	19	122	106	4.15812	25	Soltu.DM.09G003390.1	-
SiRNA_part180	gnl|BL_ORD_ID|11687	94.118	17	1	0	1	17	504	488	4.15812	25	Soltu.DM.05G024530.1	-
SiRNA_part180	gnl|BL_ORD_ID|398	94.118	17	1	0	1	17	1025	1041	4.15812	25	Soltu.DM.02G018930.2	-
SiRNA_part181	gnl|BL_ORD_ID|28044	94.118	17	1	0	1	17	1179	1195	4.15812	25	Soltu.DM.04G030300.1	-
SiRNA_part181	gnl|BL_ORD_ID|19882	94.118	17	1	0	1	17	32	16	4.15812	25	Soltu.DM.05G017960.2	-
SiRNA_part181	gnl|BL_ORD_ID|18356	94.118	17	1	0	3	19	63	79	4.15812	25	Soltu.DM.09G015800.1	-
SiRNA_part181	gnl|BL_ORD_ID|16161	94.118	17	1	0	1	17	1679	1663	4.15812	25	Soltu.DM.06G032850.1	-
SiRNA_part181	gnl|BL_ORD_ID|14721	94.118	17	1	0	2	18	122	106	4.15812	25	Soltu.DM.09G003390.1	-
SiRNA_part181	gnl|BL_ORD_ID|1777	94.118	17	1	0	1	17	161	145	4.15812	25	Soltu.DM.06G003230.1	-
SiRNA_part181	gnl|BL_ORD_ID|1763	94.118	17	1	0	5	21	112	96	4.15812	25	Soltu.DM.01G051290.1	-
SiRNA_part182	gnl|BL_ORD_ID|22428	94.118	17	1	0	1	17	736	720	4.15812	25	Soltu.DM.03G023340.1	-
SiRNA_part182	gnl|BL_ORD_ID|22255	94.118	17	1	0	1	17	167	183	4.15812	25	Soltu.DM.06G029500.3	-
SiRNA_part182	gnl|BL_ORD_ID|18356	94.118	17	1	0	2	18	63	79	4.15812	25	Soltu.DM.09G015800.1	-
SiRNA_part182	gnl|BL_ORD_ID|14721	94.118	17	1	0	1	17	122	106	4.15812	25	Soltu.DM.09G003390.1	-
SiRNA_part182	gnl|BL_ORD_ID|8968	94.118	17	1	0	1	17	927	911	4.15812	25	Soltu.DM.03G018350.1	-
SiRNA_part182	gnl|BL_ORD_ID|1763	94.118	17	1	0	4	20	112	96	4.15812	25	Soltu.DM.01G051290.1	-
SiRNA_part183	gnl|BL_ORD_ID|30444	94.118	17	1	0	1	17	1753	1769	4.15812	25	Soltu.DM.04G036400.1	-
SiRNA_part183	gnl|BL_ORD_ID|18356	94.118	17	1	0	1	17	63	79	4.15812	25	Soltu.DM.09G015800.1	-
SiRNA_part183	gnl|BL_ORD_ID|1763	94.118	17	1	0	3	19	112	96	4.15812	25	Soltu.DM.01G051290.1	-
SiRNA_part184	gnl|BL_ORD_ID|25349	94.118	17	1	0	5	21	1730	1714	4.15812	25	Soltu.DM.08G027420.1	-
SiRNA_part184	gnl|BL_ORD_ID|9373	94.118	17	1	0	5	21	2488	2504	4.15812	25	Soltu.DM.12G005030.1	-
SiRNA_part184	gnl|BL_ORD_ID|1763	94.118	17	1	0	2	18	112	96	4.15812	25	Soltu.DM.01G051290.1	-
SiRNA_part185	gnl|BL_ORD_ID|25349	94.118	17	1	0	4	20	1730	1714	4.15812	25	Soltu.DM.08G027420.1	-
SiRNA_part185	gnl|BL_ORD_ID|9373	94.118	17	1	0	4	20	2488	2504	4.15812	25	Soltu.DM.12G005030.1	-
SiRNA_part185	gnl|BL_ORD_ID|1763	94.118	17	1	0	1	17	112	96	4.15812	25	Soltu.DM.01G051290.1	-
SiRNA_part186	gnl|BL_ORD_ID|25349	94.118	17	1	0	3	19	1730	1714	4.15812	25	Soltu.DM.08G027420.1	-
SiRNA_part186	gnl|BL_ORD_ID|9373	94.118	17	1	0	3	19	2488	2504	4.15812	25	Soltu.DM.12G005030.1	-
SiRNA_part187	gnl|BL_ORD_ID|25349	94.118	17	1	0	2	18	1730	1714	4.15812	25	Soltu.DM.08G027420.1	-
SiRNA_part187	gnl|BL_ORD_ID|9373	94.118	17	1	0	2	18	2488	2504	4.15812	25	Soltu.DM.12G005030.1	-
SiRNA_part188	gnl|BL_ORD_ID|25349	94.118	17	1	0	1	17	1730	1714	4.15812	25	Soltu.DM.08G027420.1	-
SiRNA_part188	gnl|BL_ORD_ID|9373	94.118	17	1	0	1	17	2488	2504	4.15812	25	Soltu.DM.12G005030.1	-
SiRNA_part190	gnl|BL_ORD_ID|11984	94.118	17	1	0	5	21	82	98	4.15812	25	Soltu.DM.12G005830.1	-
SiRNA_part191	gnl|BL_ORD_ID|11984	94.118	17	1	0	4	20	82	98	4.15812	25	Soltu.DM.12G005830.1	-
SiRNA_part192	gnl|BL_ORD_ID|11984	94.118	17	1	0	3	19	82	98	4.15812	25	Soltu.DM.12G005830.1	-
SiRNA_part193	gnl|BL_ORD_ID|11984	94.118	17	1	0	2	18	82	98	4.15812	25	Soltu.DM.12G005830.1	-
SiRNA_part194	gnl|BL_ORD_ID|11984	94.118	17	1	0	1	17	82	98	4.15812	25	Soltu.DM.12G005830.1	-
SiRNA_part204	gnl|BL_ORD_ID|7421	94.118	17	1	0	5	21	2642	2658	4.15812	25	Soltu.DM.08G023290.1	-
SiRNA_part205	gnl|BL_ORD_ID|7421	94.118	17	1	0	4	20	2642	2658	4.15812	25	Soltu.DM.08G023290.1	-
SiRNA_part206	gnl|BL_ORD_ID|7421	94.118	17	1	0	3	19	2642	2658	4.15812	25	Soltu.DM.08G023290.1	-
SiRNA_part207	gnl|BL_ORD_ID|7421	94.118	17	1	0	2	18	2642	2658	4.15812	25	Soltu.DM.08G023290.1	-
SiRNA_part208	gnl|BL_ORD_ID|7421	94.118	17	1	0	1	17	2642	2658	4.15812	25	Soltu.DM.08G023290.1	-
SiRNA_part237	gnl|BL_ORD_ID|18982	94.118	17	1	0	5	21	518	534	4.15812	25	Soltu.DM.05G012330.1	-
SiRNA_part237	gnl|BL_ORD_ID|2662	94.118	17	1	0	5	21	541	557	4.15812	25	Soltu.DM.05G012350.1	-
SiRNA_part241	gnl|BL_ORD_ID|32548	94.118	17	1	0	5	21	26	10	4.15812	25	Soltu.DM.02G019330.1	-
SiRNA_part242	gnl|BL_ORD_ID|32548	94.118	17	1	0	4	20	26	10	4.15812	25	Soltu.DM.02G019330.1	-
SiRNA_part242	gnl|BL_ORD_ID|23344	94.118	17	1	0	5	21	1485	1469	4.15812	25	Soltu.DM.10G029050.1	-
SiRNA_part243	gnl|BL_ORD_ID|13232	100	17	0	0	5	21	357	373	0.0170571	33	Soltu.DM.09G002100.2	-
SiRNA_part243	gnl|BL_ORD_ID|32548	94.118	17	1	0	3	19	26	10	4.15812	25	Soltu.DM.02G019330.1	-
SiRNA_part243	gnl|BL_ORD_ID|1101	94.118	17	1	0	5	21	1190	1206	4.15812	25	Soltu.DM.07G017210.1	-
SiRNA_part244	gnl|BL_ORD_ID|13232	100	17	0	0	4	20	357	373	0.0170571	33	Soltu.DM.09G002100.2	-
SiRNA_part244	gnl|BL_ORD_ID|32548	94.118	17	1	0	2	18	26	10	4.15812	25	Soltu.DM.02G019330.1	-
SiRNA_part244	gnl|BL_ORD_ID|18982	94.118	17	1	0	1	17	521	537	4.15812	25	Soltu.DM.05G012330.1	-
SiRNA_part244	gnl|BL_ORD_ID|2662	94.118	17	1	0	1	17	544	560	4.15812	25	Soltu.DM.05G012350.1	-
SiRNA_part244	gnl|BL_ORD_ID|1101	94.118	17	1	0	4	20	1190	1206	4.15812	25	Soltu.DM.07G017210.1	-
SiRNA_part245	gnl|BL_ORD_ID|13232	100	17	0	0	3	19	357	373	0.0170571	33	Soltu.DM.09G002100.2	-
SiRNA_part245	gnl|BL_ORD_ID|32548	94.118	17	1	0	1	17	26	10	4.15812	25	Soltu.DM.02G019330.1	-
SiRNA_part245	gnl|BL_ORD_ID|1101	94.118	17	1	0	3	19	1190	1206	4.15812	25	Soltu.DM.07G017210.1	-
SiRNA_part246	gnl|BL_ORD_ID|13232	100	17	0	0	2	18	357	373	0.0170571	33	Soltu.DM.09G002100.2	-
SiRNA_part246	gnl|BL_ORD_ID|1101	94.118	17	1	0	2	18	1190	1206	4.15812	25	Soltu.DM.07G017210.1	-
SiRNA_part247	gnl|BL_ORD_ID|13232	100	17	0	0	1	17	357	373	0.0170571	33	Soltu.DM.09G002100.2	-
SiRNA_part247	gnl|BL_ORD_ID|1101	94.118	17	1	0	1	17	1190	1206	4.15812	25	Soltu.DM.07G017210.1	-
SiRNA_part251	gnl|BL_ORD_ID|26639	94.118	17	1	0	5	21	134	150	4.15812	25	Soltu.DM.07G005310.1	-
SiRNA_part251	gnl|BL_ORD_ID|1661	94.118	17	1	0	5	21	1236	1252	4.15812	25	Soltu.DM.05G002470.1	-
SiRNA_part252	gnl|BL_ORD_ID|1661	94.118	17	1	0	4	20	1236	1252	4.15812	25	Soltu.DM.05G002470.1	-
SiRNA_part253	gnl|BL_ORD_ID|22576	94.118	17	1	0	5	21	2859	2875	4.15812	25	Soltu.DM.02G005200.1	-
SiRNA_part253	gnl|BL_ORD_ID|10497	94.118	17	1	0	5	21	760	776	4.15812	25	Soltu.DM.01G005570.3	-
SiRNA_part253	gnl|BL_ORD_ID|6939	94.118	17	1	0	5	21	755	771	4.15812	25	Soltu.DM.03G032550.1	-
SiRNA_part253	gnl|BL_ORD_ID|1661	94.118	17	1	0	3	19	1236	1252	4.15812	25	Soltu.DM.05G002470.1	-
SiRNA_part254	gnl|BL_ORD_ID|10497	94.118	17	1	0	4	20	760	776	4.15812	25	Soltu.DM.01G005570.3	-
SiRNA_part254	gnl|BL_ORD_ID|6939	94.118	17	1	0	4	20	755	771	4.15812	25	Soltu.DM.03G032550.1	-
SiRNA_part254	gnl|BL_ORD_ID|1661	94.118	17	1	0	2	18	1236	1252	4.15812	25	Soltu.DM.05G002470.1	-
SiRNA_part255	gnl|BL_ORD_ID|10497	94.118	17	1	0	3	19	760	776	4.15812	25	Soltu.DM.01G005570.3	-
SiRNA_part255	gnl|BL_ORD_ID|6939	94.118	17	1	0	3	19	755	771	4.15812	25	Soltu.DM.03G032550.1	-
SiRNA_part255	gnl|BL_ORD_ID|1661	94.118	17	1	0	1	17	1236	1252	4.15812	25	Soltu.DM.05G002470.1	-
SiRNA_part256	gnl|BL_ORD_ID|26639	94.118	17	1	0	1	17	135	151	4.15812	25	Soltu.DM.07G005310.1	-
SiRNA_part256	gnl|BL_ORD_ID|10497	94.118	17	1	0	2	18	760	776	4.15812	25	Soltu.DM.01G005570.3	-
SiRNA_part256	gnl|BL_ORD_ID|6939	94.118	17	1	0	2	18	755	771	4.15812	25	Soltu.DM.03G032550.1	-
SiRNA_part257	gnl|BL_ORD_ID|31447	94.118	17	1	0	5	21	914	898	4.15812	25	Soltu.DM.04G034320.1	-
SiRNA_part257	gnl|BL_ORD_ID|10497	94.118	17	1	0	1	17	760	776	4.15812	25	Soltu.DM.01G005570.3	-
SiRNA_part257	gnl|BL_ORD_ID|6939	94.118	17	1	0	1	17	755	771	4.15812	25	Soltu.DM.03G032550.1	-
SiRNA_part258	gnl|BL_ORD_ID|31447	94.118	17	1	0	4	20	914	898	4.15812	25	Soltu.DM.04G034320.1	-
SiRNA_part258	gnl|BL_ORD_ID|22576	94.118	17	1	0	1	17	2860	2876	4.15812	25	Soltu.DM.02G005200.1	-
SiRNA_part259	gnl|BL_ORD_ID|31447	94.118	17	1	0	3	19	914	898	4.15812	25	Soltu.DM.04G034320.1	-
SiRNA_part260	gnl|BL_ORD_ID|31447	94.118	17	1	0	2	18	914	898	4.15812	25	Soltu.DM.04G034320.1	-
SiRNA_part261	gnl|BL_ORD_ID|31447	94.118	17	1	0	1	17	914	898	4.15812	25	Soltu.DM.04G034320.1	-
SiRNA_part289	gnl|BL_ORD_ID|24201	94.118	17	1	0	5	21	544	528	4.15812	25	Soltu.DM.08G028630.1	-
SiRNA_part290	gnl|BL_ORD_ID|24201	94.118	17	1	0	4	20	544	528	4.15812	25	Soltu.DM.08G028630.1	-
SiRNA_part290	gnl|BL_ORD_ID|15033	94.118	17	1	0	5	21	274	258	4.15812	25	Soltu.DM.04G020750.1	-
SiRNA_part291	gnl|BL_ORD_ID|25257	94.118	17	1	0	5	21	825	809	4.15812	25	Soltu.DM.10G014810.1	-
SiRNA_part291	gnl|BL_ORD_ID|24201	94.118	17	1	0	3	19	544	528	4.15812	25	Soltu.DM.08G028630.1	-
SiRNA_part291	gnl|BL_ORD_ID|15033	94.118	17	1	0	4	20	274	258	4.15812	25	Soltu.DM.04G020750.1	-
SiRNA_part292	gnl|BL_ORD_ID|31456	94.118	17	1	0	5	21	763	779	4.15812	25	Soltu.DM.01G030110.2	-
SiRNA_part292	gnl|BL_ORD_ID|25257	94.118	17	1	0	4	20	825	809	4.15812	25	Soltu.DM.10G014810.1	-
SiRNA_part292	gnl|BL_ORD_ID|24201	94.118	17	1	0	2	18	544	528	4.15812	25	Soltu.DM.08G028630.1	-
SiRNA_part292	gnl|BL_ORD_ID|15033	94.118	17	1	0	3	19	274	258	4.15812	25	Soltu.DM.04G020750.1	-
SiRNA_part293	gnl|BL_ORD_ID|25257	94.118	17	1	0	3	19	825	809	4.15812	25	Soltu.DM.10G014810.1	-
SiRNA_part293	gnl|BL_ORD_ID|24201	94.118	17	1	0	1	17	544	528	4.15812	25	Soltu.DM.08G028630.1	-
SiRNA_part293	gnl|BL_ORD_ID|15033	94.118	17	1	0	2	18	274	258	4.15812	25	Soltu.DM.04G020750.1	-
SiRNA_part294	gnl|BL_ORD_ID|25257	94.118	17	1	0	2	18	825	809	4.15812	25	Soltu.DM.10G014810.1	-
SiRNA_part294	gnl|BL_ORD_ID|19906	94.118	17	1	0	5	21	355	371	4.15812	25	Soltu.DM.12G009170.1	-
SiRNA_part294	gnl|BL_ORD_ID|15033	94.118	17	1	0	1	17	274	258	4.15812	25	Soltu.DM.04G020750.1	-
SiRNA_part294	gnl|BL_ORD_ID|11634	94.118	17	1	0	5	21	30	14	4.15812	25	Soltu.DM.06G015480.1	-
SiRNA_part294	gnl|BL_ORD_ID|11395	94.118	17	1	0	5	21	1281	1297	4.15812	25	Soltu.DM.05G006330.1	-
SiRNA_part295	gnl|BL_ORD_ID|25257	94.118	17	1	0	1	17	825	809	4.15812	25	Soltu.DM.10G014810.1	-
SiRNA_part295	gnl|BL_ORD_ID|11634	94.118	17	1	0	4	20	30	14	4.15812	25	Soltu.DM.06G015480.1	-
SiRNA_part296	gnl|BL_ORD_ID|11634	94.118	17	1	0	3	19	30	14	4.15812	25	Soltu.DM.06G015480.1	-
SiRNA_part297	gnl|BL_ORD_ID|11634	94.118	17	1	0	2	18	30	14	4.15812	25	Soltu.DM.06G015480.1	-
SiRNA_part298	gnl|BL_ORD_ID|31456	94.118	17	1	0	1	17	765	781	4.15812	25	Soltu.DM.01G030110.2	-
SiRNA_part298	gnl|BL_ORD_ID|23158	94.118	17	1	0	5	21	983	999	4.15812	25	Soltu.DM.08G005510.1	-
SiRNA_part298	gnl|BL_ORD_ID|11634	94.118	17	1	0	1	17	30	14	4.15812	25	Soltu.DM.06G015480.1	-
SiRNA_part299	gnl|BL_ORD_ID|19906	94.118	17	1	0	1	17	356	372	4.15812	25	Soltu.DM.12G009170.1	-
SiRNA_part300	gnl|BL_ORD_ID|13403	94.118	17	1	0	5	21	994	1010	4.15812	25	Soltu.DM.03G013200.1	-
SiRNA_part301	gnl|BL_ORD_ID|13403	94.118	17	1	0	4	20	994	1010	4.15812	25	Soltu.DM.03G013200.1	-
SiRNA_part301	gnl|BL_ORD_ID|11395	94.118	17	1	0	1	17	1284	1300	4.15812	25	Soltu.DM.05G006330.1	-
SiRNA_part302	gnl|BL_ORD_ID|13403	94.118	17	1	0	3	19	994	1010	4.15812	25	Soltu.DM.03G013200.1	-
SiRNA_part303	gnl|BL_ORD_ID|13403	94.118	17	1	0	2	18	994	1010	4.15812	25	Soltu.DM.03G013200.1	-
SiRNA_part304	gnl|BL_ORD_ID|13403	94.118	17	1	0	1	17	994	1010	4.15812	25	Soltu.DM.03G013200.1	-
SiRNA_part001	gnl|BL_ORD_ID|12020	93.75	16	1	0	3	18	1300	1285	16.4303	23	Soltu.DM.04G036310.2	-
SiRNA_part001	gnl|BL_ORD_ID|18457	93.75	16	1	0	4	19	1054	1069	16.4303	23	Soltu.DM.03G000200.1	-
SiRNA_part001	gnl|BL_ORD_ID|15933	93.75	16	1	0	2	17	3062	3077	16.4303	23	Soltu.DM.03G030400.2	-
SiRNA_part002	gnl|BL_ORD_ID|18457	93.75	16	1	0	3	18	1054	1069	16.4303	23	Soltu.DM.03G000200.1	-
SiRNA_part002	gnl|BL_ORD_ID|15933	93.75	16	1	0	1	16	3062	3077	16.4303	23	Soltu.DM.03G030400.2	-
SiRNA_part002	gnl|BL_ORD_ID|12020	93.75	16	1	0	2	17	1300	1285	16.4303	23	Soltu.DM.04G036310.2	-
SiRNA_part003	gnl|BL_ORD_ID|18457	93.75	16	1	0	2	17	1054	1069	16.4303	23	Soltu.DM.03G000200.1	-
SiRNA_part003	gnl|BL_ORD_ID|12020	93.75	16	1	0	1	16	1300	1285	16.4303	23	Soltu.DM.04G036310.2	-
SiRNA_part004	gnl|BL_ORD_ID|18457	93.75	16	1	0	1	16	1054	1069	16.4303	23	Soltu.DM.03G000200.1	-
SiRNA_part005	gnl|BL_ORD_ID|11952	93.75	16	1	0	6	21	643	658	16.4303	23	Soltu.DM.05G004660.2	-
SiRNA_part006	gnl|BL_ORD_ID|11952	93.75	16	1	0	5	20	643	658	16.4303	23	Soltu.DM.05G004660.2	-
SiRNA_part007	gnl|BL_ORD_ID|11952	93.75	16	1	0	4	19	643	658	16.4303	23	Soltu.DM.05G004660.2	-
SiRNA_part008	gnl|BL_ORD_ID|14250	93.75	16	1	0	1	16	517	532	16.4303	23	Soltu.DM.01G005520.1	-
SiRNA_part008	gnl|BL_ORD_ID|11952	93.75	16	1	0	3	18	643	658	16.4303	23	Soltu.DM.05G004660.2	-
SiRNA_part009	gnl|BL_ORD_ID|11952	93.75	16	1	0	2	17	643	658	16.4303	23	Soltu.DM.05G004660.2	-
SiRNA_part009	gnl|BL_ORD_ID|22494	93.75	16	1	0	6	21	593	578	16.4303	23	Soltu.DM.02G025300.1	-
SiRNA_part009	gnl|BL_ORD_ID|2154	93.75	16	1	0	6	21	1883	1868	16.4303	23	Soltu.DM.07G023400.2	-
SiRNA_part010	gnl|BL_ORD_ID|11952	93.75	16	1	0	1	16	643	658	16.4303	23	Soltu.DM.05G004660.2	-
SiRNA_part010	gnl|BL_ORD_ID|32114	93.75	16	1	0	6	21	599	584	16.4303	23	Soltu.DM.03G035300.1	-
SiRNA_part010	gnl|BL_ORD_ID|22575	93.75	16	1	0	6	21	733	718	16.4303	23	Soltu.DM.03G035280.6	-
SiRNA_part011	gnl|BL_ORD_ID|32114	93.75	16	1	0	5	20	599	584	16.4303	23	Soltu.DM.03G035300.1	-
SiRNA_part011	gnl|BL_ORD_ID|22575	93.75	16	1	0	5	20	733	718	16.4303	23	Soltu.DM.03G035280.6	-
SiRNA_part012	gnl|BL_ORD_ID|32114	93.75	16	1	0	4	19	599	584	16.4303	23	Soltu.DM.03G035300.1	-
SiRNA_part012	gnl|BL_ORD_ID|22575	93.75	16	1	0	4	19	733	718	16.4303	23	Soltu.DM.03G035280.6	-
SiRNA_part013	gnl|BL_ORD_ID|32114	93.75	16	1	0	3	18	599	584	16.4303	23	Soltu.DM.03G035300.1	-
SiRNA_part013	gnl|BL_ORD_ID|22575	93.75	16	1	0	3	18	733	718	16.4303	23	Soltu.DM.03G035280.6	-
SiRNA_part013	gnl|BL_ORD_ID|9336	93.75	16	1	0	6	21	163	148	16.4303	23	Soltu.DM.03G026670.1	-
SiRNA_part014	gnl|BL_ORD_ID|24497	100	16	0	0	6	21	947	962	0.067399	31	Soltu.DM.12G005310.1	-
SiRNA_part014	gnl|BL_ORD_ID|32114	93.75	16	1	0	2	17	599	584	16.4303	23	Soltu.DM.03G035300.1	-
SiRNA_part014	gnl|BL_ORD_ID|22575	93.75	16	1	0	2	17	733	718	16.4303	23	Soltu.DM.03G035280.6	-
SiRNA_part014	gnl|BL_ORD_ID|21729	93.75	16	1	0	6	21	94	109	16.4303	23	Soltu.DM.01G037790.1	-
SiRNA_part014	gnl|BL_ORD_ID|9336	93.75	16	1	0	5	20	163	148	16.4303	23	Soltu.DM.03G026670.1	-
SiRNA_part014	gnl|BL_ORD_ID|6192	93.75	16	1	0	6	21	748	763	16.4303	23	Soltu.DM.02G005800.1	-
SiRNA_part015	gnl|BL_ORD_ID|24497	100	16	0	0	5	20	947	962	0.067399	31	Soltu.DM.12G005310.1	-
SiRNA_part015	gnl|BL_ORD_ID|32114	93.75	16	1	0	1	16	599	584	16.4303	23	Soltu.DM.03G035300.1	-
SiRNA_part015	gnl|BL_ORD_ID|22575	93.75	16	1	0	1	16	733	718	16.4303	23	Soltu.DM.03G035280.6	-
SiRNA_part015	gnl|BL_ORD_ID|22494	93.75	16	1	0	1	16	592	577	16.4303	23	Soltu.DM.02G025300.1	-
SiRNA_part015	gnl|BL_ORD_ID|21922	93.75	16	1	0	6	21	1303	1318	16.4303	23	Soltu.DM.01G049280.1	-
SiRNA_part015	gnl|BL_ORD_ID|21729	93.75	16	1	0	5	20	94	109	16.4303	23	Soltu.DM.01G037790.1	-
SiRNA_part015	gnl|BL_ORD_ID|19508	93.75	16	1	0	6	21	1410	1425	16.4303	23	Soltu.DM.12G001980.1	-
SiRNA_part015	gnl|BL_ORD_ID|18973	93.75	16	1	0	6	21	415	430	16.4303	23	Soltu.DM.01G016740.1	-
SiRNA_part015	gnl|BL_ORD_ID|9336	93.75	16	1	0	4	19	163	148	16.4303	23	Soltu.DM.03G026670.1	-
SiRNA_part015	gnl|BL_ORD_ID|6192	93.75	16	1	0	5	20	748	763	16.4303	23	Soltu.DM.02G005800.1	-
SiRNA_part015	gnl|BL_ORD_ID|5808	93.75	16	1	0	6	21	624	609	16.4303	23	Soltu.DM.06G012850.1	-
SiRNA_part015	gnl|BL_ORD_ID|4880	93.75	16	1	0	6	21	1126	1111	16.4303	23	Soltu.DM.07G000420.1	-
SiRNA_part015	gnl|BL_ORD_ID|4700	93.75	16	1	0	6	21	944	959	16.4303	23	Soltu.DM.01G049260.1	-
SiRNA_part016	gnl|BL_ORD_ID|24497	100	16	0	0	4	19	947	962	0.067399	31	Soltu.DM.12G005310.1	-
SiRNA_part016	gnl|BL_ORD_ID|21729	93.75	16	1	0	4	19	94	109	16.4303	23	Soltu.DM.01G037790.1	-
SiRNA_part016	gnl|BL_ORD_ID|19871	93.75	16	1	0	6	21	17	2	16.4303	23	Soltu.DM.11G019650.1	-
SiRNA_part016	gnl|BL_ORD_ID|19508	93.75	16	1	0	5	20	1410	1425	16.4303	23	Soltu.DM.12G001980.1	-
SiRNA_part016	gnl|BL_ORD_ID|18973	93.75	16	1	0	5	20	415	430	16.4303	23	Soltu.DM.01G016740.1	-
SiRNA_part016	gnl|BL_ORD_ID|9336	93.75	16	1	0	3	18	163	148	16.4303	23	Soltu.DM.03G026670.1	-
SiRNA_part016	gnl|BL_ORD_ID|6192	93.75	16	1	0	4	19	748	763	16.4303	23	Soltu.DM.02G005800.1	-
SiRNA_part016	gnl|BL_ORD_ID|5808	93.75	16	1	0	5	20	624	609	16.4303	23	Soltu.DM.06G012850.1	-
SiRNA_part016	gnl|BL_ORD_ID|5174	93.75	16	1	0	6	21	1560	1545	16.4303	23	Soltu.DM.07G013420.1	-
SiRNA_part016	gnl|BL_ORD_ID|4880	93.75	16	1	0	5	20	1126	1111	16.4303	23	Soltu.DM.07G000420.1	-
SiRNA_part016	gnl|BL_ORD_ID|141	93.75	16	1	0	6	21	1064	1049	16.4303	23	Soltu.DM.01G045560.1	-
SiRNA_part017	gnl|BL_ORD_ID|24497	100	16	0	0	3	18	947	962	0.067399	31	Soltu.DM.12G005310.1	-
SiRNA_part017	gnl|BL_ORD_ID|21729	93.75	16	1	0	3	18	94	109	16.4303	23	Soltu.DM.01G037790.1	-
SiRNA_part017	gnl|BL_ORD_ID|19871	93.75	16	1	0	5	20	17	2	16.4303	23	Soltu.DM.11G019650.1	-
SiRNA_part017	gnl|BL_ORD_ID|19508	93.75	16	1	0	4	19	1410	1425	16.4303	23	Soltu.DM.12G001980.1	-
SiRNA_part017	gnl|BL_ORD_ID|18973	93.75	16	1	0	4	19	415	430	16.4303	23	Soltu.DM.01G016740.1	-
SiRNA_part017	gnl|BL_ORD_ID|9336	93.75	16	1	0	2	17	163	148	16.4303	23	Soltu.DM.03G026670.1	-
SiRNA_part017	gnl|BL_ORD_ID|6192	93.75	16	1	0	3	18	748	763	16.4303	23	Soltu.DM.02G005800.1	-
SiRNA_part017	gnl|BL_ORD_ID|5808	93.75	16	1	0	4	19	624	609	16.4303	23	Soltu.DM.06G012850.1	-
SiRNA_part017	gnl|BL_ORD_ID|4880	93.75	16	1	0	4	19	1126	1111	16.4303	23	Soltu.DM.07G000420.1	-
SiRNA_part017	gnl|BL_ORD_ID|141	93.75	16	1	0	5	20	1064	1049	16.4303	23	Soltu.DM.01G045560.1	-
SiRNA_part018	gnl|BL_ORD_ID|24497	100	16	0	0	2	17	947	962	0.067399	31	Soltu.DM.12G005310.1	-
SiRNA_part018	gnl|BL_ORD_ID|21729	93.75	16	1	0	2	17	94	109	16.4303	23	Soltu.DM.01G037790.1	-
SiRNA_part018	gnl|BL_ORD_ID|19871	93.75	16	1	0	4	19	17	2	16.4303	23	Soltu.DM.11G019650.1	-
SiRNA_part018	gnl|BL_ORD_ID|19508	93.75	16	1	0	3	18	1410	1425	16.4303	23	Soltu.DM.12G001980.1	-
SiRNA_part018	gnl|BL_ORD_ID|18973	93.75	16	1	0	3	18	415	430	16.4303	23	Soltu.DM.01G016740.1	-
SiRNA_part018	gnl|BL_ORD_ID|9336	93.75	16	1	0	1	16	163	148	16.4303	23	Soltu.DM.03G026670.1	-
SiRNA_part018	gnl|BL_ORD_ID|6192	93.75	16	1	0	2	17	748	763	16.4303	23	Soltu.DM.02G005800.1	-
SiRNA_part018	gnl|BL_ORD_ID|5808	93.75	16	1	0	3	18	624	609	16.4303	23	Soltu.DM.06G012850.1	-
SiRNA_part018	gnl|BL_ORD_ID|4880	93.75	16	1	0	3	18	1126	1111	16.4303	23	Soltu.DM.07G000420.1	-
SiRNA_part018	gnl|BL_ORD_ID|141	93.75	16	1	0	4	19	1064	1049	16.4303	23	Soltu.DM.01G045560.1	-
SiRNA_part019	gnl|BL_ORD_ID|24497	100	16	0	0	1	16	947	962	0.067399	31	Soltu.DM.12G005310.1	-
SiRNA_part019	gnl|BL_ORD_ID|19871	93.75	16	1	0	3	18	17	2	16.4303	23	Soltu.DM.11G019650.1	-
SiRNA_part019	gnl|BL_ORD_ID|5808	93.75	16	1	0	2	17	624	609	16.4303	23	Soltu.DM.06G012850.1	-
SiRNA_part019	gnl|BL_ORD_ID|4880	93.75	16	1	0	2	17	1126	1111	16.4303	23	Soltu.DM.07G000420.1	-
SiRNA_part019	gnl|BL_ORD_ID|141	93.75	16	1	0	3	18	1064	1049	16.4303	23	Soltu.DM.01G045560.1	-
SiRNA_part019	gnl|BL_ORD_ID|21729	93.75	16	1	0	1	16	94	109	16.4303	23	Soltu.DM.01G037790.1	-
SiRNA_part019	gnl|BL_ORD_ID|19508	93.75	16	1	0	2	17	1410	1425	16.4303	23	Soltu.DM.12G001980.1	-
SiRNA_part019	gnl|BL_ORD_ID|18973	93.75	16	1	0	2	17	415	430	16.4303	23	Soltu.DM.01G016740.1	-
SiRNA_part019	gnl|BL_ORD_ID|6192	93.75	16	1	0	1	16	748	763	16.4303	23	Soltu.DM.02G005800.1	-
SiRNA_part020	gnl|BL_ORD_ID|19871	93.75	16	1	0	2	17	17	2	16.4303	23	Soltu.DM.11G019650.1	-
SiRNA_part020	gnl|BL_ORD_ID|19508	93.75	16	1	0	1	16	1410	1425	16.4303	23	Soltu.DM.12G001980.1	-
SiRNA_part020	gnl|BL_ORD_ID|18973	93.75	16	1	0	1	16	415	430	16.4303	23	Soltu.DM.01G016740.1	-
SiRNA_part020	gnl|BL_ORD_ID|16281	93.75	16	1	0	6	21	314	299	16.4303	23	Soltu.DM.01G023360.2	-
SiRNA_part020	gnl|BL_ORD_ID|5808	93.75	16	1	0	1	16	624	609	16.4303	23	Soltu.DM.06G012850.1	-
SiRNA_part020	gnl|BL_ORD_ID|4880	93.75	16	1	0	1	16	1126	1111	16.4303	23	Soltu.DM.07G000420.1	-
SiRNA_part020	gnl|BL_ORD_ID|141	93.75	16	1	0	2	17	1064	1049	16.4303	23	Soltu.DM.01G045560.1	-
SiRNA_part021	gnl|BL_ORD_ID|30549	93.75	16	1	0	6	21	1523	1508	16.4303	23	Soltu.DM.10G009650.2	-
SiRNA_part021	gnl|BL_ORD_ID|19871	93.75	16	1	0	1	16	17	2	16.4303	23	Soltu.DM.11G019650.1	-
SiRNA_part021	gnl|BL_ORD_ID|16281	93.75	16	1	0	5	20	314	299	16.4303	23	Soltu.DM.01G023360.2	-
SiRNA_part021	gnl|BL_ORD_ID|141	93.75	16	1	0	1	16	1064	1049	16.4303	23	Soltu.DM.01G045560.1	-
SiRNA_part022	gnl|BL_ORD_ID|21922	93.75	16	1	0	1	16	1305	1320	16.4303	23	Soltu.DM.01G049280.1	-
SiRNA_part022	gnl|BL_ORD_ID|16281	93.75	16	1	0	4	19	314	299	16.4303	23	Soltu.DM.01G023360.2	-
SiRNA_part022	gnl|BL_ORD_ID|15363	93.75	16	1	0	6	21	603	588	16.4303	23	Soltu.DM.02G023640.1	-
SiRNA_part022	gnl|BL_ORD_ID|7354	93.75	16	1	0	1	16	666	681	16.4303	23	Soltu.DM.04G008340.1	-
SiRNA_part022	gnl|BL_ORD_ID|4700	93.75	16	1	0	1	16	946	961	16.4303	23	Soltu.DM.01G049260.1	-
SiRNA_part023	gnl|BL_ORD_ID|16281	93.75	16	1	0	3	18	314	299	16.4303	23	Soltu.DM.01G023360.2	-
SiRNA_part024	gnl|BL_ORD_ID|16281	93.75	16	1	0	2	17	314	299	16.4303	23	Soltu.DM.01G023360.2	-
SiRNA_part025	gnl|BL_ORD_ID|16281	93.75	16	1	0	1	16	314	299	16.4303	23	Soltu.DM.01G023360.2	-
SiRNA_part025	gnl|BL_ORD_ID|2154	93.75	16	1	0	1	16	1872	1857	16.4303	23	Soltu.DM.07G023400.2	-
SiRNA_part027	gnl|BL_ORD_ID|30549	93.75	16	1	0	1	16	1522	1507	16.4303	23	Soltu.DM.10G009650.2	-
SiRNA_part029	gnl|BL_ORD_ID|31302	93.75	16	1	0	6	21	1264	1249	16.4303	23	Soltu.DM.10G027780.1	-
SiRNA_part030	gnl|BL_ORD_ID|31302	93.75	16	1	0	5	20	1264	1249	16.4303	23	Soltu.DM.10G027780.1	-
SiRNA_part031	gnl|BL_ORD_ID|31302	93.75	16	1	0	4	19	1264	1249	16.4303	23	Soltu.DM.10G027780.1	-
SiRNA_part032	gnl|BL_ORD_ID|31302	93.75	16	1	0	3	18	1264	1249	16.4303	23	Soltu.DM.10G027780.1	-
SiRNA_part033	gnl|BL_ORD_ID|31302	93.75	16	1	0	2	17	1264	1249	16.4303	23	Soltu.DM.10G027780.1	-
SiRNA_part034	gnl|BL_ORD_ID|31302	93.75	16	1	0	1	16	1264	1249	16.4303	23	Soltu.DM.10G027780.1	-
SiRNA_part036	gnl|BL_ORD_ID|129	100	16	0	0	6	21	418	433	0.067399	31	Soltu.DM.02G001880.1	-
SiRNA_part037	gnl|BL_ORD_ID|22735	93.75	16	1	0	6	21	992	1007	16.4303	23	Soltu.DM.10G004450.1	-
SiRNA_part038	gnl|BL_ORD_ID|22735	93.75	16	1	0	5	20	992	1007	16.4303	23	Soltu.DM.10G004450.1	-
SiRNA_part038	gnl|BL_ORD_ID|11800	93.75	16	1	0	6	21	2160	2175	16.4303	23	Soltu.DM.03G037440.2	-
SiRNA_part039	gnl|BL_ORD_ID|22735	93.75	16	1	0	4	19	992	1007	16.4303	23	Soltu.DM.10G004450.1	-
SiRNA_part039	gnl|BL_ORD_ID|11800	93.75	16	1	0	5	20	2160	2175	16.4303	23	Soltu.DM.03G037440.2	-
SiRNA_part040	gnl|BL_ORD_ID|26135	93.75	16	1	0	6	21	777	792	16.4303	23	Soltu.DM.09G020910.1	-
SiRNA_part040	gnl|BL_ORD_ID|22735	93.75	16	1	0	3	18	992	1007	16.4303	23	Soltu.DM.10G004450.1	-
SiRNA_part040	gnl|BL_ORD_ID|11800	93.75	16	1	0	4	19	2160	2175	16.4303	23	Soltu.DM.03G037440.2	-
SiRNA_part041	gnl|BL_ORD_ID|14187	93.75	16	1	0	6	21	3671	3656	16.4303	23	Soltu.DM.09G013560.1	-
SiRNA_part041	gnl|BL_ORD_ID|4335	93.75	16	1	0	6	21	211	196	16.4303	23	Soltu.DM.06G014430.1	-
SiRNA_part041	gnl|BL_ORD_ID|26135	93.75	16	1	0	5	20	777	792	16.4303	23	Soltu.DM.09G020910.1	-
SiRNA_part041	gnl|BL_ORD_ID|22735	93.75	16	1	0	2	17	992	1007	16.4303	23	Soltu.DM.10G004450.1	-
SiRNA_part041	gnl|BL_ORD_ID|11800	93.75	16	1	0	3	18	2160	2175	16.4303	23	Soltu.DM.03G037440.2	-
SiRNA_part042	gnl|BL_ORD_ID|129	100	16	0	0	1	16	419	434	0.067399	31	Soltu.DM.02G001880.1	-
SiRNA_part042	gnl|BL_ORD_ID|14187	93.75	16	1	0	5	20	3671	3656	16.4303	23	Soltu.DM.09G013560.1	-
SiRNA_part042	gnl|BL_ORD_ID|4335	93.75	16	1	0	5	20	211	196	16.4303	23	Soltu.DM.06G014430.1	-
SiRNA_part042	gnl|BL_ORD_ID|4334	93.75	16	1	0	6	21	3487	3472	16.4303	23	Soltu.DM.02G017050.1	-
SiRNA_part042	gnl|BL_ORD_ID|26135	93.75	16	1	0	4	19	777	792	16.4303	23	Soltu.DM.09G020910.1	-
SiRNA_part042	gnl|BL_ORD_ID|22735	93.75	16	1	0	1	16	992	1007	16.4303	23	Soltu.DM.10G004450.1	-
SiRNA_part042	gnl|BL_ORD_ID|11800	93.75	16	1	0	2	17	2160	2175	16.4303	23	Soltu.DM.03G037440.2	-
SiRNA_part043	gnl|BL_ORD_ID|14187	93.75	16	1	0	4	19	3671	3656	16.4303	23	Soltu.DM.09G013560.1	-
SiRNA_part043	gnl|BL_ORD_ID|4335	93.75	16	1	0	4	19	211	196	16.4303	23	Soltu.DM.06G014430.1	-
SiRNA_part043	gnl|BL_ORD_ID|4334	93.75	16	1	0	5	20	3487	3472	16.4303	23	Soltu.DM.02G017050.1	-
SiRNA_part043	gnl|BL_ORD_ID|26135	93.75	16	1	0	3	18	777	792	16.4303	23	Soltu.DM.09G020910.1	-
SiRNA_part043	gnl|BL_ORD_ID|11800	93.75	16	1	0	1	16	2160	2175	16.4303	23	Soltu.DM.03G037440.2	-
SiRNA_part044	gnl|BL_ORD_ID|26135	93.75	16	1	0	2	17	777	792	16.4303	23	Soltu.DM.09G020910.1	-
SiRNA_part044	gnl|BL_ORD_ID|14187	93.75	16	1	0	3	18	3671	3656	16.4303	23	Soltu.DM.09G013560.1	-
SiRNA_part044	gnl|BL_ORD_ID|4335	93.75	16	1	0	3	18	211	196	16.4303	23	Soltu.DM.06G014430.1	-
SiRNA_part044	gnl|BL_ORD_ID|4334	93.75	16	1	0	4	19	3487	3472	16.4303	23	Soltu.DM.02G017050.1	-
SiRNA_part045	gnl|BL_ORD_ID|26135	93.75	16	1	0	1	16	777	792	16.4303	23	Soltu.DM.09G020910.1	-
SiRNA_part045	gnl|BL_ORD_ID|14187	93.75	16	1	0	2	17	3671	3656	16.4303	23	Soltu.DM.09G013560.1	-
SiRNA_part045	gnl|BL_ORD_ID|4335	93.75	16	1	0	2	17	211	196	16.4303	23	Soltu.DM.06G014430.1	-
SiRNA_part045	gnl|BL_ORD_ID|4334	93.75	16	1	0	3	18	3487	3472	16.4303	23	Soltu.DM.02G017050.1	-
SiRNA_part046	gnl|BL_ORD_ID|14187	93.75	16	1	0	1	16	3671	3656	16.4303	23	Soltu.DM.09G013560.1	-
SiRNA_part046	gnl|BL_ORD_ID|13041	93.75	16	1	0	1	16	1786	1771	16.4303	23	Soltu.DM.03G031490.1	-
SiRNA_part046	gnl|BL_ORD_ID|4335	93.75	16	1	0	1	16	211	196	16.4303	23	Soltu.DM.06G014430.1	-
SiRNA_part046	gnl|BL_ORD_ID|4334	93.75	16	1	0	2	17	3487	3472	16.4303	23	Soltu.DM.02G017050.1	-
SiRNA_part047	gnl|BL_ORD_ID|15846	93.75	16	1	0	6	21	332	317	16.4303	23	Soltu.DM.06G027860.1	-
SiRNA_part047	gnl|BL_ORD_ID|4334	93.75	16	1	0	1	16	3487	3472	16.4303	23	Soltu.DM.02G017050.1	-
SiRNA_part048	gnl|BL_ORD_ID|22907	93.75	16	1	0	6	21	55	40	16.4303	23	Soltu.DM.03G001530.1	-
SiRNA_part048	gnl|BL_ORD_ID|21085	93.75	16	1	0	6	21	1044	1029	16.4303	23	Soltu.DM.04G004350.1	-
SiRNA_part048	gnl|BL_ORD_ID|15846	93.75	16	1	0	5	20	332	317	16.4303	23	Soltu.DM.06G027860.1	-
SiRNA_part048	gnl|BL_ORD_ID|14354	93.75	16	1	0	6	21	1012	997	16.4303	23	Soltu.DM.03G001720.1	-
SiRNA_part048	gnl|BL_ORD_ID|5433	93.75	16	1	0	6	21	1718	1703	16.4303	23	Soltu.DM.04G031510.2	-
SiRNA_part048	gnl|BL_ORD_ID|1535	93.75	16	1	0	6	21	931	916	16.4303	23	Soltu.DM.03G001400.1	-
SiRNA_part048	gnl|BL_ORD_ID|10246	93.75	16	1	0	6	21	687	702	16.4303	23	Soltu.DM.06G004470.1	-
SiRNA_part049	gnl|BL_ORD_ID|23381	93.75	16	1	0	6	21	295	310	16.4303	23	Soltu.DM.12G006530.1	-
SiRNA_part049	gnl|BL_ORD_ID|22907	93.75	16	1	0	5	20	55	40	16.4303	23	Soltu.DM.03G001530.1	-
SiRNA_part049	gnl|BL_ORD_ID|21085	93.75	16	1	0	5	20	1044	1029	16.4303	23	Soltu.DM.04G004350.1	-
SiRNA_part049	gnl|BL_ORD_ID|15846	93.75	16	1	0	4	19	332	317	16.4303	23	Soltu.DM.06G027860.1	-
SiRNA_part049	gnl|BL_ORD_ID|14354	93.75	16	1	0	5	20	1012	997	16.4303	23	Soltu.DM.03G001720.1	-
SiRNA_part049	gnl|BL_ORD_ID|8505	93.75	16	1	0	6	21	5188	5203	16.4303	23	Soltu.DM.03G007800.1	-
SiRNA_part049	gnl|BL_ORD_ID|5433	93.75	16	1	0	5	20	1718	1703	16.4303	23	Soltu.DM.04G031510.2	-
SiRNA_part049	gnl|BL_ORD_ID|1535	93.75	16	1	0	5	20	931	916	16.4303	23	Soltu.DM.03G001400.1	-
SiRNA_part050	gnl|BL_ORD_ID|4435	100	16	0	0	6	21	739	754	0.067399	31	Soltu.DM.01G022570.2	-
SiRNA_part050	gnl|BL_ORD_ID|23381	93.75	16	1	0	5	20	295	310	16.4303	23	Soltu.DM.12G006530.1	-
SiRNA_part050	gnl|BL_ORD_ID|8505	93.75	16	1	0	5	20	5188	5203	16.4303	23	Soltu.DM.03G007800.1	-
SiRNA_part050	gnl|BL_ORD_ID|22907	93.75	16	1	0	4	19	55	40	16.4303	23	Soltu.DM.03G001530.1	-
SiRNA_part050	gnl|BL_ORD_ID|21085	93.75	16	1	0	4	19	1044	1029	16.4303	23	Soltu.DM.04G004350.1	-
SiRNA_part050	gnl|BL_ORD_ID|18648	93.75	16	1	0	6	21	1775	1760	16.4303	23	Soltu.DM.11G017220.2	-
SiRNA_part050	gnl|BL_ORD_ID|15846	93.75	16	1	0	3	18	332	317	16.4303	23	Soltu.DM.06G027860.1	-
SiRNA_part050	gnl|BL_ORD_ID|14354	93.75	16	1	0	4	19	1012	997	16.4303	23	Soltu.DM.03G001720.1	-
SiRNA_part050	gnl|BL_ORD_ID|5439	93.75	16	1	0	6	21	215	200	16.4303	23	Soltu.DM.01G046280.2	-
SiRNA_part050	gnl|BL_ORD_ID|5433	93.75	16	1	0	4	19	1718	1703	16.4303	23	Soltu.DM.04G031510.2	-
SiRNA_part050	gnl|BL_ORD_ID|1535	93.75	16	1	0	4	19	931	916	16.4303	23	Soltu.DM.03G001400.1	-
SiRNA_part051	gnl|BL_ORD_ID|4435	100	16	0	0	5	20	739	754	0.067399	31	Soltu.DM.01G022570.2	-
SiRNA_part051	gnl|BL_ORD_ID|22907	93.75	16	1	0	3	18	55	40	16.4303	23	Soltu.DM.03G001530.1	-
SiRNA_part051	gnl|BL_ORD_ID|21085	93.75	16	1	0	3	18	1044	1029	16.4303	23	Soltu.DM.04G004350.1	-
SiRNA_part051	gnl|BL_ORD_ID|18648	93.75	16	1	0	5	20	1775	1760	16.4303	23	Soltu.DM.11G017220.2	-
SiRNA_part051	gnl|BL_ORD_ID|15846	93.75	16	1	0	2	17	332	317	16.4303	23	Soltu.DM.06G027860.1	-
SiRNA_part051	gnl|BL_ORD_ID|14354	93.75	16	1	0	3	18	1012	997	16.4303	23	Soltu.DM.03G001720.1	-
SiRNA_part051	gnl|BL_ORD_ID|5439	93.75	16	1	0	5	20	215	200	16.4303	23	Soltu.DM.01G046280.2	-
SiRNA_part051	gnl|BL_ORD_ID|5433	93.75	16	1	0	3	18	1718	1703	16.4303	23	Soltu.DM.04G031510.2	-
SiRNA_part051	gnl|BL_ORD_ID|1535	93.75	16	1	0	3	18	931	916	16.4303	23	Soltu.DM.03G001400.1	-
SiRNA_part051	gnl|BL_ORD_ID|23381	93.75	16	1	0	4	19	295	310	16.4303	23	Soltu.DM.12G006530.1	-
SiRNA_part051	gnl|BL_ORD_ID|18355	93.75	16	1	0	6	21	1082	1097	16.4303	23	Soltu.DM.04G017530.1	-
SiRNA_part051	gnl|BL_ORD_ID|8505	93.75	16	1	0	4	19	5188	5203	16.4303	23	Soltu.DM.03G007800.1	-
SiRNA_part052	gnl|BL_ORD_ID|4435	100	16	0	0	4	19	739	754	0.067399	31	Soltu.DM.01G022570.2	-
SiRNA_part052	gnl|BL_ORD_ID|22907	93.75	16	1	0	2	17	55	40	16.4303	23	Soltu.DM.03G001530.1	-
SiRNA_part052	gnl|BL_ORD_ID|21085	93.75	16	1	0	2	17	1044	1029	16.4303	23	Soltu.DM.04G004350.1	-
SiRNA_part052	gnl|BL_ORD_ID|18648	93.75	16	1	0	4	19	1775	1760	16.4303	23	Soltu.DM.11G017220.2	-
SiRNA_part052	gnl|BL_ORD_ID|15846	93.75	16	1	0	1	16	332	317	16.4303	23	Soltu.DM.06G027860.1	-
SiRNA_part052	gnl|BL_ORD_ID|14354	93.75	16	1	0	2	17	1012	997	16.4303	23	Soltu.DM.03G001720.1	-
SiRNA_part052	gnl|BL_ORD_ID|5439	93.75	16	1	0	4	19	215	200	16.4303	23	Soltu.DM.01G046280.2	-
SiRNA_part052	gnl|BL_ORD_ID|5433	93.75	16	1	0	2	17	1718	1703	16.4303	23	Soltu.DM.04G031510.2	-
SiRNA_part052	gnl|BL_ORD_ID|1535	93.75	16	1	0	2	17	931	916	16.4303	23	Soltu.DM.03G001400.1	-
SiRNA_part052	gnl|BL_ORD_ID|23381	93.75	16	1	0	3	18	295	310	16.4303	23	Soltu.DM.12G006530.1	-
SiRNA_part052	gnl|BL_ORD_ID|8505	93.75	16	1	0	3	18	5188	5203	16.4303	23	Soltu.DM.03G007800.1	-
SiRNA_part053	gnl|BL_ORD_ID|4435	100	16	0	0	3	18	739	754	0.067399	31	Soltu.DM.01G022570.2	-
SiRNA_part053	gnl|BL_ORD_ID|22907	93.75	16	1	0	1	16	55	40	16.4303	23	Soltu.DM.03G001530.1	-
SiRNA_part053	gnl|BL_ORD_ID|21085	93.75	16	1	0	1	16	1044	1029	16.4303	23	Soltu.DM.04G004350.1	-
SiRNA_part053	gnl|BL_ORD_ID|18648	93.75	16	1	0	3	18	1775	1760	16.4303	23	Soltu.DM.11G017220.2	-
SiRNA_part053	gnl|BL_ORD_ID|14354	93.75	16	1	0	1	16	1012	997	16.4303	23	Soltu.DM.03G001720.1	-
SiRNA_part053	gnl|BL_ORD_ID|5439	93.75	16	1	0	3	18	215	200	16.4303	23	Soltu.DM.01G046280.2	-
SiRNA_part053	gnl|BL_ORD_ID|5433	93.75	16	1	0	1	16	1718	1703	16.4303	23	Soltu.DM.04G031510.2	-
SiRNA_part053	gnl|BL_ORD_ID|1535	93.75	16	1	0	1	16	931	916	16.4303	23	Soltu.DM.03G001400.1	-
SiRNA_part053	gnl|BL_ORD_ID|23381	93.75	16	1	0	2	17	295	310	16.4303	23	Soltu.DM.12G006530.1	-
SiRNA_part053	gnl|BL_ORD_ID|8505	93.75	16	1	0	2	17	5188	5203	16.4303	23	Soltu.DM.03G007800.1	-
SiRNA_part053	gnl|BL_ORD_ID|3693	93.75	16	1	0	6	21	1545	1560	16.4303	23	Soltu.DM.05G025260.1	-
SiRNA_part054	gnl|BL_ORD_ID|4435	100	16	0	0	2	17	739	754	0.067399	31	Soltu.DM.01G022570.2	-
SiRNA_part054	gnl|BL_ORD_ID|18648	93.75	16	1	0	2	17	1775	1760	16.4303	23	Soltu.DM.11G017220.2	-
SiRNA_part054	gnl|BL_ORD_ID|5439	93.75	16	1	0	2	17	215	200	16.4303	23	Soltu.DM.01G046280.2	-
SiRNA_part054	gnl|BL_ORD_ID|23381	93.75	16	1	0	1	16	295	310	16.4303	23	Soltu.DM.12G006530.1	-
SiRNA_part054	gnl|BL_ORD_ID|10246	93.75	16	1	0	1	16	688	703	16.4303	23	Soltu.DM.06G004470.1	-
SiRNA_part054	gnl|BL_ORD_ID|8505	93.75	16	1	0	1	16	5188	5203	16.4303	23	Soltu.DM.03G007800.1	-
SiRNA_part054	gnl|BL_ORD_ID|3693	93.75	16	1	0	5	20	1545	1560	16.4303	23	Soltu.DM.05G025260.1	-
SiRNA_part055	gnl|BL_ORD_ID|4435	100	16	0	0	1	16	739	754	0.067399	31	Soltu.DM.01G022570.2	-
SiRNA_part055	gnl|BL_ORD_ID|3693	93.75	16	1	0	4	19	1545	1560	16.4303	23	Soltu.DM.05G025260.1	-
SiRNA_part055	gnl|BL_ORD_ID|18648	93.75	16	1	0	1	16	1775	1760	16.4303	23	Soltu.DM.11G017220.2	-
SiRNA_part055	gnl|BL_ORD_ID|5439	93.75	16	1	0	1	16	215	200	16.4303	23	Soltu.DM.01G046280.2	-
SiRNA_part056	gnl|BL_ORD_ID|3693	93.75	16	1	0	3	18	1545	1560	16.4303	23	Soltu.DM.05G025260.1	-
SiRNA_part057	gnl|BL_ORD_ID|18355	93.75	16	1	0	1	16	1083	1098	16.4303	23	Soltu.DM.04G017530.1	-
SiRNA_part057	gnl|BL_ORD_ID|3693	93.75	16	1	0	2	17	1545	1560	16.4303	23	Soltu.DM.05G025260.1	-
SiRNA_part058	gnl|BL_ORD_ID|3693	93.75	16	1	0	1	16	1545	1560	16.4303	23	Soltu.DM.05G025260.1	-
SiRNA_part061	gnl|BL_ORD_ID|17341	93.75	16	1	0	6	21	699	684	16.4303	23	Soltu.DM.03G007440.4	-
SiRNA_part061	gnl|BL_ORD_ID|15382	93.75	16	1	0	6	21	114	99	16.4303	23	Soltu.DM.07G006960.1	-
SiRNA_part062	gnl|BL_ORD_ID|17341	93.75	16	1	0	5	20	699	684	16.4303	23	Soltu.DM.03G007440.4	-
SiRNA_part062	gnl|BL_ORD_ID|15382	93.75	16	1	0	5	20	114	99	16.4303	23	Soltu.DM.07G006960.1	-
SiRNA_part063	gnl|BL_ORD_ID|17341	93.75	16	1	0	4	19	699	684	16.4303	23	Soltu.DM.03G007440.4	-
SiRNA_part063	gnl|BL_ORD_ID|15382	93.75	16	1	0	4	19	114	99	16.4303	23	Soltu.DM.07G006960.1	-
SiRNA_part064	gnl|BL_ORD_ID|17341	93.75	16	1	0	3	18	699	684	16.4303	23	Soltu.DM.03G007440.4	-
SiRNA_part064	gnl|BL_ORD_ID|17338	93.75	16	1	0	6	21	741	756	16.4303	23	Soltu.DM.01G028210.1	-
SiRNA_part064	gnl|BL_ORD_ID|15382	93.75	16	1	0	3	18	114	99	16.4303	23	Soltu.DM.07G006960.1	-
SiRNA_part064	gnl|BL_ORD_ID|10859	93.75	16	1	0	6	21	67	82	16.4303	23	Soltu.DM.09G017980.3	-
SiRNA_part065	gnl|BL_ORD_ID|17341	93.75	16	1	0	2	17	699	684	16.4303	23	Soltu.DM.03G007440.4	-
SiRNA_part065	gnl|BL_ORD_ID|17338	93.75	16	1	0	5	20	741	756	16.4303	23	Soltu.DM.01G028210.1	-
SiRNA_part065	gnl|BL_ORD_ID|15382	93.75	16	1	0	2	17	114	99	16.4303	23	Soltu.DM.07G006960.1	-
SiRNA_part066	gnl|BL_ORD_ID|17341	93.75	16	1	0	1	16	699	684	16.4303	23	Soltu.DM.03G007440.4	-
SiRNA_part066	gnl|BL_ORD_ID|17338	93.75	16	1	0	4	19	741	756	16.4303	23	Soltu.DM.01G028210.1	-
SiRNA_part066	gnl|BL_ORD_ID|15382	93.75	16	1	0	1	16	114	99	16.4303	23	Soltu.DM.07G006960.1	-
SiRNA_part067	gnl|BL_ORD_ID|17338	93.75	16	1	0	3	18	741	756	16.4303	23	Soltu.DM.01G028210.1	-
SiRNA_part068	gnl|BL_ORD_ID|17338	93.75	16	1	0	2	17	741	756	16.4303	23	Soltu.DM.01G028210.1	-
SiRNA_part069	gnl|BL_ORD_ID|17338	93.75	16	1	0	1	16	741	756	16.4303	23	Soltu.DM.01G028210.1	-
SiRNA_part071	gnl|BL_ORD_ID|10859	93.75	16	1	0	1	16	69	84	16.4303	23	Soltu.DM.09G017980.3	-
SiRNA_part072	gnl|BL_ORD_ID|8463	93.75	16	1	0	6	21	1089	1104	16.4303	23	Soltu.DM.03G015000.4	-
SiRNA_part073	gnl|BL_ORD_ID|8463	93.75	16	1	0	5	20	1089	1104	16.4303	23	Soltu.DM.03G015000.4	-
SiRNA_part074	gnl|BL_ORD_ID|8463	93.75	16	1	0	4	19	1089	1104	16.4303	23	Soltu.DM.03G015000.4	-
SiRNA_part075	gnl|BL_ORD_ID|8463	93.75	16	1	0	3	18	1089	1104	16.4303	23	Soltu.DM.03G015000.4	-
SiRNA_part076	gnl|BL_ORD_ID|8463	93.75	16	1	0	2	17	1089	1104	16.4303	23	Soltu.DM.03G015000.4	-
SiRNA_part077	gnl|BL_ORD_ID|8463	93.75	16	1	0	1	16	1089	1104	16.4303	23	Soltu.DM.03G015000.4	-
SiRNA_part083	gnl|BL_ORD_ID|22677	93.75	16	1	0	6	21	2047	2062	16.4303	23	Soltu.DM.03G037660.1	-
SiRNA_part084	gnl|BL_ORD_ID|22677	93.75	16	1	0	5	20	2047	2062	16.4303	23	Soltu.DM.03G037660.1	-
SiRNA_part084	gnl|BL_ORD_ID|9540	93.75	16	1	0	6	21	512	527	16.4303	23	Soltu.DM.12G017950.1	-
SiRNA_part084	gnl|BL_ORD_ID|258	93.75	16	1	0	6	21	427	442	16.4303	23	Soltu.DM.04G037960.1	-
SiRNA_part085	gnl|BL_ORD_ID|22677	93.75	16	1	0	4	19	2047	2062	16.4303	23	Soltu.DM.03G037660.1	-
SiRNA_part085	gnl|BL_ORD_ID|18496	93.75	16	1	0	6	21	1186	1171	16.4303	23	Soltu.DM.01G002300.1	-
SiRNA_part085	gnl|BL_ORD_ID|18149	93.75	16	1	0	6	21	339	324	16.4303	23	Soltu.DM.06G014480.1	-
SiRNA_part085	gnl|BL_ORD_ID|258	93.75	16	1	0	5	20	427	442	16.4303	23	Soltu.DM.04G037960.1	-
SiRNA_part086	gnl|BL_ORD_ID|22677	93.75	16	1	0	3	18	2047	2062	16.4303	23	Soltu.DM.03G037660.1	-
SiRNA_part086	gnl|BL_ORD_ID|21266	93.75	16	1	0	6	21	1826	1841	16.4303	23	Soltu.DM.01G042030.1	-
SiRNA_part086	gnl|BL_ORD_ID|18496	93.75	16	1	0	5	20	1186	1171	16.4303	23	Soltu.DM.01G002300.1	-
SiRNA_part086	gnl|BL_ORD_ID|258	93.75	16	1	0	4	19	427	442	16.4303	23	Soltu.DM.04G037960.1	-
SiRNA_part087	gnl|BL_ORD_ID|2347	100	16	0	0	6	21	1854	1869	0.067399	31	Soltu.DM.01G042700.1	-
SiRNA_part087	gnl|BL_ORD_ID|18496	93.75	16	1	0	4	19	1186	1171	16.4303	23	Soltu.DM.01G002300.1	-
SiRNA_part087	gnl|BL_ORD_ID|15864	93.75	16	1	0	6	21	1169	1154	16.4303	23	Soltu.DM.06G023510.1	-
SiRNA_part087	gnl|BL_ORD_ID|2736	93.75	16	1	0	6	21	61	46	16.4303	23	Soltu.DM.07G003960.2	-
SiRNA_part087	gnl|BL_ORD_ID|22677	93.75	16	1	0	2	17	2047	2062	16.4303	23	Soltu.DM.03G037660.1	-
SiRNA_part087	gnl|BL_ORD_ID|21266	93.75	16	1	0	5	20	1826	1841	16.4303	23	Soltu.DM.01G042030.1	-
SiRNA_part087	gnl|BL_ORD_ID|258	93.75	16	1	0	3	18	427	442	16.4303	23	Soltu.DM.04G037960.1	-
SiRNA_part088	gnl|BL_ORD_ID|2347	100	16	0	0	5	20	1854	1869	0.067399	31	Soltu.DM.01G042700.1	-
SiRNA_part088	gnl|BL_ORD_ID|22677	93.75	16	1	0	1	16	2047	2062	16.4303	23	Soltu.DM.03G037660.1	-
SiRNA_part088	gnl|BL_ORD_ID|21266	93.75	16	1	0	4	19	1826	1841	16.4303	23	Soltu.DM.01G042030.1	-
SiRNA_part088	gnl|BL_ORD_ID|18496	93.75	16	1	0	3	18	1186	1171	16.4303	23	Soltu.DM.01G002300.1	-
SiRNA_part088	gnl|BL_ORD_ID|11710	93.75	16	1	0	6	21	646	631	16.4303	23	Soltu.DM.06G025780.1	-
SiRNA_part088	gnl|BL_ORD_ID|2736	93.75	16	1	0	5	20	61	46	16.4303	23	Soltu.DM.07G003960.2	-
SiRNA_part088	gnl|BL_ORD_ID|258	93.75	16	1	0	2	17	427	442	16.4303	23	Soltu.DM.04G037960.1	-
SiRNA_part089	gnl|BL_ORD_ID|2347	100	16	0	0	4	19	1854	1869	0.067399	31	Soltu.DM.01G042700.1	-
SiRNA_part089	gnl|BL_ORD_ID|21266	93.75	16	1	0	3	18	1826	1841	16.4303	23	Soltu.DM.01G042030.1	-
SiRNA_part089	gnl|BL_ORD_ID|258	93.75	16	1	0	1	16	427	442	16.4303	23	Soltu.DM.04G037960.1	-
SiRNA_part089	gnl|BL_ORD_ID|18496	93.75	16	1	0	2	17	1186	1171	16.4303	23	Soltu.DM.01G002300.1	-
SiRNA_part089	gnl|BL_ORD_ID|11710	93.75	16	1	0	5	20	646	631	16.4303	23	Soltu.DM.06G025780.1	-
SiRNA_part089	gnl|BL_ORD_ID|2736	93.75	16	1	0	4	19	61	46	16.4303	23	Soltu.DM.07G003960.2	-
SiRNA_part090	gnl|BL_ORD_ID|2347	100	16	0	0	3	18	1854	1869	0.067399	31	Soltu.DM.01G042700.1	-
SiRNA_part090	gnl|BL_ORD_ID|21266	93.75	16	1	0	2	17	1826	1841	16.4303	23	Soltu.DM.01G042030.1	-
SiRNA_part090	gnl|BL_ORD_ID|28020	93.75	16	1	0	6	21	288	273	16.4303	23	Soltu.DM.03G019140.1	-
SiRNA_part090	gnl|BL_ORD_ID|18496	93.75	16	1	0	1	16	1186	1171	16.4303	23	Soltu.DM.01G002300.1	-
SiRNA_part090	gnl|BL_ORD_ID|11710	93.75	16	1	0	4	19	646	631	16.4303	23	Soltu.DM.06G025780.1	-
SiRNA_part090	gnl|BL_ORD_ID|2736	93.75	16	1	0	3	18	61	46	16.4303	23	Soltu.DM.07G003960.2	-
SiRNA_part091	gnl|BL_ORD_ID|2347	100	16	0	0	2	17	1854	1869	0.067399	31	Soltu.DM.01G042700.1	-
SiRNA_part091	gnl|BL_ORD_ID|9740	100	16	0	0	6	21	368	353	0.067399	31	Soltu.DM.11G018590.1	-
SiRNA_part091	gnl|BL_ORD_ID|21266	93.75	16	1	0	1	16	1826	1841	16.4303	23	Soltu.DM.01G042030.1	-
SiRNA_part091	gnl|BL_ORD_ID|29312	93.75	16	1	0	6	21	439	424	16.4303	23	Soltu.DM.03G009980.3	-
SiRNA_part091	gnl|BL_ORD_ID|28020	93.75	16	1	0	5	20	288	273	16.4303	23	Soltu.DM.03G019140.1	-
SiRNA_part091	gnl|BL_ORD_ID|13909	93.75	16	1	0	6	21	607	592	16.4303	23	Soltu.DM.02G033200.1	-
SiRNA_part091	gnl|BL_ORD_ID|11710	93.75	16	1	0	3	18	646	631	16.4303	23	Soltu.DM.06G025780.1	-
SiRNA_part091	gnl|BL_ORD_ID|9691	93.75	16	1	0	6	21	172	157	16.4303	23	Soltu.DM.04G017420.1	-
SiRNA_part091	gnl|BL_ORD_ID|2736	93.75	16	1	0	2	17	61	46	16.4303	23	Soltu.DM.07G003960.2	-
SiRNA_part092	gnl|BL_ORD_ID|2347	100	16	0	0	1	16	1854	1869	0.067399	31	Soltu.DM.01G042700.1	-
SiRNA_part092	gnl|BL_ORD_ID|10724	100	16	0	0	6	21	570	555	0.067399	31	Soltu.DM.08G011470.1	-
SiRNA_part092	gnl|BL_ORD_ID|9740	100	16	0	0	5	20	368	353	0.067399	31	Soltu.DM.11G018590.1	-
SiRNA_part092	gnl|BL_ORD_ID|23190	93.75	16	1	0	6	21	4051	4066	16.4303	23	Soltu.DM.01G034110.1	-
SiRNA_part092	gnl|BL_ORD_ID|28020	93.75	16	1	0	4	19	288	273	16.4303	23	Soltu.DM.03G019140.1	-
SiRNA_part092	gnl|BL_ORD_ID|17331	93.75	16	1	0	6	21	387	372	16.4303	23	Soltu.DM.01G027680.1	-
SiRNA_part092	gnl|BL_ORD_ID|13909	93.75	16	1	0	5	20	607	592	16.4303	23	Soltu.DM.02G033200.1	-
SiRNA_part092	gnl|BL_ORD_ID|11710	93.75	16	1	0	2	17	646	631	16.4303	23	Soltu.DM.06G025780.1	-
SiRNA_part092	gnl|BL_ORD_ID|9691	93.75	16	1	0	5	20	172	157	16.4303	23	Soltu.DM.04G017420.1	-
SiRNA_part092	gnl|BL_ORD_ID|2736	93.75	16	1	0	1	16	61	46	16.4303	23	Soltu.DM.07G003960.2	-
SiRNA_part093	gnl|BL_ORD_ID|10724	100	16	0	0	5	20	570	555	0.067399	31	Soltu.DM.08G011470.1	-
SiRNA_part093	gnl|BL_ORD_ID|9740	100	16	0	0	4	19	368	353	0.067399	31	Soltu.DM.11G018590.1	-
SiRNA_part093	gnl|BL_ORD_ID|28020	93.75	16	1	0	3	18	288	273	16.4303	23	Soltu.DM.03G019140.1	-
SiRNA_part093	gnl|BL_ORD_ID|23190	93.75	16	1	0	5	20	4051	4066	16.4303	23	Soltu.DM.01G034110.1	-
SiRNA_part093	gnl|BL_ORD_ID|18149	93.75	16	1	0	1	16	336	321	16.4303	23	Soltu.DM.06G014480.1	-
SiRNA_part093	gnl|BL_ORD_ID|17331	93.75	16	1	0	5	20	387	372	16.4303	23	Soltu.DM.01G027680.1	-
SiRNA_part093	gnl|BL_ORD_ID|15864	93.75	16	1	0	1	16	1168	1153	16.4303	23	Soltu.DM.06G023510.1	-
SiRNA_part093	gnl|BL_ORD_ID|13909	93.75	16	1	0	4	19	607	592	16.4303	23	Soltu.DM.02G033200.1	-
SiRNA_part093	gnl|BL_ORD_ID|11710	93.75	16	1	0	1	16	646	631	16.4303	23	Soltu.DM.06G025780.1	-
SiRNA_part093	gnl|BL_ORD_ID|9691	93.75	16	1	0	4	19	172	157	16.4303	23	Soltu.DM.04G017420.1	-
SiRNA_part094	gnl|BL_ORD_ID|10724	100	16	0	0	4	19	570	555	0.067399	31	Soltu.DM.08G011470.1	-
SiRNA_part094	gnl|BL_ORD_ID|9740	100	16	0	0	3	18	368	353	0.067399	31	Soltu.DM.11G018590.1	-
SiRNA_part094	gnl|BL_ORD_ID|28020	93.75	16	1	0	2	17	288	273	16.4303	23	Soltu.DM.03G019140.1	-
SiRNA_part094	gnl|BL_ORD_ID|23190	93.75	16	1	0	4	19	4051	4066	16.4303	23	Soltu.DM.01G034110.1	-
SiRNA_part094	gnl|BL_ORD_ID|17331	93.75	16	1	0	4	19	387	372	16.4303	23	Soltu.DM.01G027680.1	-
SiRNA_part094	gnl|BL_ORD_ID|13909	93.75	16	1	0	3	18	607	592	16.4303	23	Soltu.DM.02G033200.1	-
SiRNA_part094	gnl|BL_ORD_ID|9691	93.75	16	1	0	3	18	172	157	16.4303	23	Soltu.DM.04G017420.1	-
SiRNA_part095	gnl|BL_ORD_ID|10724	100	16	0	0	3	18	570	555	0.067399	31	Soltu.DM.08G011470.1	-
SiRNA_part095	gnl|BL_ORD_ID|9740	100	16	0	0	2	17	368	353	0.067399	31	Soltu.DM.11G018590.1	-
SiRNA_part095	gnl|BL_ORD_ID|23190	93.75	16	1	0	3	18	4051	4066	16.4303	23	Soltu.DM.01G034110.1	-
SiRNA_part095	gnl|BL_ORD_ID|28020	93.75	16	1	0	1	16	288	273	16.4303	23	Soltu.DM.03G019140.1	-
SiRNA_part095	gnl|BL_ORD_ID|17331	93.75	16	1	0	3	18	387	372	16.4303	23	Soltu.DM.01G027680.1	-
SiRNA_part095	gnl|BL_ORD_ID|13909	93.75	16	1	0	2	17	607	592	16.4303	23	Soltu.DM.02G033200.1	-
SiRNA_part095	gnl|BL_ORD_ID|9691	93.75	16	1	0	2	17	172	157	16.4303	23	Soltu.DM.04G017420.1	-
SiRNA_part096	gnl|BL_ORD_ID|10724	100	16	0	0	2	17	570	555	0.067399	31	Soltu.DM.08G011470.1	-
SiRNA_part096	gnl|BL_ORD_ID|9740	100	16	0	0	1	16	368	353	0.067399	31	Soltu.DM.11G018590.1	-
SiRNA_part096	gnl|BL_ORD_ID|23190	93.75	16	1	0	2	17	4051	4066	16.4303	23	Soltu.DM.01G034110.1	-
SiRNA_part096	gnl|BL_ORD_ID|6196	93.75	16	1	0	6	21	498	513	16.4303	23	Soltu.DM.03G002940.1	-
SiRNA_part096	gnl|BL_ORD_ID|17331	93.75	16	1	0	2	17	387	372	16.4303	23	Soltu.DM.01G027680.1	-
SiRNA_part096	gnl|BL_ORD_ID|13909	93.75	16	1	0	1	16	607	592	16.4303	23	Soltu.DM.02G033200.1	-
SiRNA_part096	gnl|BL_ORD_ID|9691	93.75	16	1	0	1	16	172	157	16.4303	23	Soltu.DM.04G017420.1	-
SiRNA_part097	gnl|BL_ORD_ID|10724	100	16	0	0	1	16	570	555	0.067399	31	Soltu.DM.08G011470.1	-
SiRNA_part097	gnl|BL_ORD_ID|23190	93.75	16	1	0	1	16	4051	4066	16.4303	23	Soltu.DM.01G034110.1	-
SiRNA_part097	gnl|BL_ORD_ID|6196	93.75	16	1	0	5	20	498	513	16.4303	23	Soltu.DM.03G002940.1	-
SiRNA_part097	gnl|BL_ORD_ID|17331	93.75	16	1	0	1	16	387	372	16.4303	23	Soltu.DM.01G027680.1	-
SiRNA_part098	gnl|BL_ORD_ID|6196	93.75	16	1	0	4	19	498	513	16.4303	23	Soltu.DM.03G002940.1	-
SiRNA_part099	gnl|BL_ORD_ID|6196	93.75	16	1	0	3	18	498	513	16.4303	23	Soltu.DM.03G002940.1	-
SiRNA_part100	gnl|BL_ORD_ID|6196	93.75	16	1	0	2	17	498	513	16.4303	23	Soltu.DM.03G002940.1	-
SiRNA_part100	gnl|BL_ORD_ID|25050	93.75	16	1	0	6	21	322	307	16.4303	23	Soltu.DM.10G002780.1	-
SiRNA_part101	gnl|BL_ORD_ID|25050	93.75	16	1	0	5	20	322	307	16.4303	23	Soltu.DM.10G002780.1	-
SiRNA_part101	gnl|BL_ORD_ID|6196	93.75	16	1	0	1	16	498	513	16.4303	23	Soltu.DM.03G002940.1	-
SiRNA_part102	gnl|BL_ORD_ID|25050	93.75	16	1	0	4	19	322	307	16.4303	23	Soltu.DM.10G002780.1	-
SiRNA_part103	gnl|BL_ORD_ID|25050	93.75	16	1	0	3	18	322	307	16.4303	23	Soltu.DM.10G002780.1	-
SiRNA_part104	gnl|BL_ORD_ID|25050	93.75	16	1	0	2	17	322	307	16.4303	23	Soltu.DM.10G002780.1	-
SiRNA_part105	gnl|BL_ORD_ID|25050	93.75	16	1	0	1	16	322	307	16.4303	23	Soltu.DM.10G002780.1	-
SiRNA_part108	gnl|BL_ORD_ID|16922	93.75	16	1	0	6	21	725	740	16.4303	23	Soltu.DM.03G006870.1	-
SiRNA_part114	gnl|BL_ORD_ID|10419	93.75	16	1	0	6	21	1028	1043	16.4303	23	Soltu.DM.05G008950.1	-
SiRNA_part115	gnl|BL_ORD_ID|10419	93.75	16	1	0	5	20	1028	1043	16.4303	23	Soltu.DM.05G008950.1	-
SiRNA_part116	gnl|BL_ORD_ID|16922	93.75	16	1	0	1	16	728	743	16.4303	23	Soltu.DM.03G006870.1	-
SiRNA_part116	gnl|BL_ORD_ID|10419	93.75	16	1	0	4	19	1028	1043	16.4303	23	Soltu.DM.05G008950.1	-
SiRNA_part117	gnl|BL_ORD_ID|30605	93.75	16	1	0	6	21	1355	1370	16.4303	23	Soltu.DM.03G011530.1	-
SiRNA_part117	gnl|BL_ORD_ID|10419	93.75	16	1	0	3	18	1028	1043	16.4303	23	Soltu.DM.05G008950.1	-
SiRNA_part118	gnl|BL_ORD_ID|10419	93.75	16	1	0	2	17	1028	1043	16.4303	23	Soltu.DM.05G008950.1	-
SiRNA_part119	gnl|BL_ORD_ID|10419	93.75	16	1	0	1	16	1028	1043	16.4303	23	Soltu.DM.05G008950.1	-
SiRNA_part121	gnl|BL_ORD_ID|8857	93.75	16	1	0	6	21	2747	2732	16.4303	23	Soltu.DM.10G015740.1	-
SiRNA_part122	gnl|BL_ORD_ID|8857	93.75	16	1	0	5	20	2747	2732	16.4303	23	Soltu.DM.10G015740.1	-
SiRNA_part123	gnl|BL_ORD_ID|30605	93.75	16	1	0	1	16	1356	1371	16.4303	23	Soltu.DM.03G011530.1	-
SiRNA_part123	gnl|BL_ORD_ID|8857	93.75	16	1	0	4	19	2747	2732	16.4303	23	Soltu.DM.10G015740.1	-
SiRNA_part124	gnl|BL_ORD_ID|8857	93.75	16	1	0	3	18	2747	2732	16.4303	23	Soltu.DM.10G015740.1	-
SiRNA_part125	gnl|BL_ORD_ID|8857	93.75	16	1	0	2	17	2747	2732	16.4303	23	Soltu.DM.10G015740.1	-
SiRNA_part126	gnl|BL_ORD_ID|23203	93.75	16	1	0	6	21	277	262	16.4303	23	Soltu.DM.03G016710.1	-
SiRNA_part126	gnl|BL_ORD_ID|16727	93.75	16	1	0	6	21	124	109	16.4303	23	Soltu.DM.02G025730.1	-
SiRNA_part126	gnl|BL_ORD_ID|14725	93.75	16	1	0	6	21	2194	2209	16.4303	23	Soltu.DM.04G007140.2	-
SiRNA_part126	gnl|BL_ORD_ID|8857	93.75	16	1	0	1	16	2747	2732	16.4303	23	Soltu.DM.10G015740.1	-
SiRNA_part126	gnl|BL_ORD_ID|7724	93.75	16	1	0	6	21	755	770	16.4303	23	Soltu.DM.01G000880.1	-
SiRNA_part127	gnl|BL_ORD_ID|16727	93.75	16	1	0	5	20	124	109	16.4303	23	Soltu.DM.02G025730.1	-
SiRNA_part127	gnl|BL_ORD_ID|14725	93.75	16	1	0	5	20	2194	2209	16.4303	23	Soltu.DM.04G007140.2	-
SiRNA_part128	gnl|BL_ORD_ID|16727	93.75	16	1	0	4	19	124	109	16.4303	23	Soltu.DM.02G025730.1	-
SiRNA_part128	gnl|BL_ORD_ID|14725	93.75	16	1	0	4	19	2194	2209	16.4303	23	Soltu.DM.04G007140.2	-
SiRNA_part129	gnl|BL_ORD_ID|22540	93.75	16	1	0	6	21	4177	4162	16.4303	23	Soltu.DM.04G008520.1	-
SiRNA_part129	gnl|BL_ORD_ID|16727	93.75	16	1	0	3	18	124	109	16.4303	23	Soltu.DM.02G025730.1	-
SiRNA_part129	gnl|BL_ORD_ID|14725	93.75	16	1	0	3	18	2194	2209	16.4303	23	Soltu.DM.04G007140.2	-
SiRNA_part130	gnl|BL_ORD_ID|22540	93.75	16	1	0	5	20	4177	4162	16.4303	23	Soltu.DM.04G008520.1	-
SiRNA_part130	gnl|BL_ORD_ID|16727	93.75	16	1	0	2	17	124	109	16.4303	23	Soltu.DM.02G025730.1	-
SiRNA_part130	gnl|BL_ORD_ID|14725	93.75	16	1	0	2	17	2194	2209	16.4303	23	Soltu.DM.04G007140.2	-
SiRNA_part131	gnl|BL_ORD_ID|22540	93.75	16	1	0	4	19	4177	4162	16.4303	23	Soltu.DM.04G008520.1	-
SiRNA_part131	gnl|BL_ORD_ID|16727	93.75	16	1	0	1	16	124	109	16.4303	23	Soltu.DM.02G025730.1	-
SiRNA_part131	gnl|BL_ORD_ID|14725	93.75	16	1	0	1	16	2194	2209	16.4303	23	Soltu.DM.04G007140.2	-
SiRNA_part132	gnl|BL_ORD_ID|23203	93.75	16	1	0	1	16	276	261	16.4303	23	Soltu.DM.03G016710.1	-
SiRNA_part132	gnl|BL_ORD_ID|22540	93.75	16	1	0	3	18	4177	4162	16.4303	23	Soltu.DM.04G008520.1	-
SiRNA_part132	gnl|BL_ORD_ID|7724	93.75	16	1	0	1	16	756	771	16.4303	23	Soltu.DM.01G000880.1	-
SiRNA_part133	gnl|BL_ORD_ID|22540	93.75	16	1	0	2	17	4177	4162	16.4303	23	Soltu.DM.04G008520.1	-
SiRNA_part134	gnl|BL_ORD_ID|22540	93.75	16	1	0	1	16	4177	4162	16.4303	23	Soltu.DM.04G008520.1	-
SiRNA_part136	gnl|BL_ORD_ID|21087	93.75	16	1	0	6	21	546	561	16.4303	23	Soltu.DM.04G029020.1	-
SiRNA_part137	gnl|BL_ORD_ID|21087	93.75	16	1	0	5	20	546	561	16.4303	23	Soltu.DM.04G029020.1	-
SiRNA_part138	gnl|BL_ORD_ID|21087	93.75	16	1	0	4	19	546	561	16.4303	23	Soltu.DM.04G029020.1	-
SiRNA_part139	gnl|BL_ORD_ID|21087	93.75	16	1	0	3	18	546	561	16.4303	23	Soltu.DM.04G029020.1	-
SiRNA_part140	gnl|BL_ORD_ID|21087	93.75	16	1	0	2	17	546	561	16.4303	23	Soltu.DM.04G029020.1	-
SiRNA_part141	gnl|BL_ORD_ID|21087	93.75	16	1	0	1	16	546	561	16.4303	23	Soltu.DM.04G029020.1	-
SiRNA_part143	gnl|BL_ORD_ID|9521	93.75	16	1	0	6	21	750	765	16.4303	23	Soltu.DM.02G026650.1	-
SiRNA_part152	gnl|BL_ORD_ID|8291	93.75	16	1	0	6	21	1107	1122	16.4303	23	Soltu.DM.02G015700.1	-
SiRNA_part153	gnl|BL_ORD_ID|20639	93.75	16	1	0	6	21	389	404	16.4303	23	Soltu.DM.06G023660.1	-
SiRNA_part153	gnl|BL_ORD_ID|8291	93.75	16	1	0	5	20	1107	1122	16.4303	23	Soltu.DM.02G015700.1	-
SiRNA_part153	gnl|BL_ORD_ID|6652	93.75	16	1	0	6	21	3158	3173	16.4303	23	Soltu.DM.03G021770.4	-
SiRNA_part153	gnl|BL_ORD_ID|12850	93.75	16	1	0	6	21	731	716	16.4303	23	Soltu.DM.10G008720.1	-
SiRNA_part154	gnl|BL_ORD_ID|26711	93.75	16	1	0	6	21	1891	1906	16.4303	23	Soltu.DM.04G010980.1	-
SiRNA_part154	gnl|BL_ORD_ID|20639	93.75	16	1	0	5	20	389	404	16.4303	23	Soltu.DM.06G023660.1	-
SiRNA_part154	gnl|BL_ORD_ID|16884	93.75	16	1	0	6	21	699	714	16.4303	23	Soltu.DM.01G037840.2	-
SiRNA_part154	gnl|BL_ORD_ID|8291	93.75	16	1	0	4	19	1107	1122	16.4303	23	Soltu.DM.02G015700.1	-
SiRNA_part154	gnl|BL_ORD_ID|6652	93.75	16	1	0	5	20	3158	3173	16.4303	23	Soltu.DM.03G021770.4	-
SiRNA_part154	gnl|BL_ORD_ID|12850	93.75	16	1	0	5	20	731	716	16.4303	23	Soltu.DM.10G008720.1	-
SiRNA_part154	gnl|BL_ORD_ID|11383	93.75	16	1	0	6	21	313	298	16.4303	23	Soltu.DM.02G032500.1	-
SiRNA_part155	gnl|BL_ORD_ID|26711	93.75	16	1	0	5	20	1891	1906	16.4303	23	Soltu.DM.04G010980.1	-
SiRNA_part155	gnl|BL_ORD_ID|20639	93.75	16	1	0	4	19	389	404	16.4303	23	Soltu.DM.06G023660.1	-
SiRNA_part155	gnl|BL_ORD_ID|16884	93.75	16	1	0	5	20	699	714	16.4303	23	Soltu.DM.01G037840.2	-
SiRNA_part155	gnl|BL_ORD_ID|8291	93.75	16	1	0	3	18	1107	1122	16.4303	23	Soltu.DM.02G015700.1	-
SiRNA_part155	gnl|BL_ORD_ID|6652	93.75	16	1	0	4	19	3158	3173	16.4303	23	Soltu.DM.03G021770.4	-
SiRNA_part155	gnl|BL_ORD_ID|12850	93.75	16	1	0	4	19	731	716	16.4303	23	Soltu.DM.10G008720.1	-
SiRNA_part155	gnl|BL_ORD_ID|11383	93.75	16	1	0	5	20	313	298	16.4303	23	Soltu.DM.02G032500.1	-
SiRNA_part156	gnl|BL_ORD_ID|26711	93.75	16	1	0	4	19	1891	1906	16.4303	23	Soltu.DM.04G010980.1	-
SiRNA_part156	gnl|BL_ORD_ID|20639	93.75	16	1	0	3	18	389	404	16.4303	23	Soltu.DM.06G023660.1	-
SiRNA_part156	gnl|BL_ORD_ID|16884	93.75	16	1	0	4	19	699	714	16.4303	23	Soltu.DM.01G037840.2	-
SiRNA_part156	gnl|BL_ORD_ID|16681	93.75	16	1	0	1	16	1740	1755	16.4303	23	Soltu.DM.01G026550.3	-
SiRNA_part156	gnl|BL_ORD_ID|12850	93.75	16	1	0	3	18	731	716	16.4303	23	Soltu.DM.10G008720.1	-
SiRNA_part156	gnl|BL_ORD_ID|11383	93.75	16	1	0	4	19	313	298	16.4303	23	Soltu.DM.02G032500.1	-
SiRNA_part156	gnl|BL_ORD_ID|8291	93.75	16	1	0	2	17	1107	1122	16.4303	23	Soltu.DM.02G015700.1	-
SiRNA_part156	gnl|BL_ORD_ID|6652	93.75	16	1	0	3	18	3158	3173	16.4303	23	Soltu.DM.03G021770.4	-
SiRNA_part157	gnl|BL_ORD_ID|26711	93.75	16	1	0	3	18	1891	1906	16.4303	23	Soltu.DM.04G010980.1	-
SiRNA_part157	gnl|BL_ORD_ID|26040	93.75	16	1	0	6	21	1442	1427	16.4303	23	Soltu.DM.07G001480.1	-
SiRNA_part157	gnl|BL_ORD_ID|20639	93.75	16	1	0	2	17	389	404	16.4303	23	Soltu.DM.06G023660.1	-
SiRNA_part157	gnl|BL_ORD_ID|16884	93.75	16	1	0	3	18	699	714	16.4303	23	Soltu.DM.01G037840.2	-
SiRNA_part157	gnl|BL_ORD_ID|14174	93.75	16	1	0	6	21	1268	1253	16.4303	23	Soltu.DM.09G025210.1	-
SiRNA_part157	gnl|BL_ORD_ID|12850	93.75	16	1	0	2	17	731	716	16.4303	23	Soltu.DM.10G008720.1	-
SiRNA_part157	gnl|BL_ORD_ID|11383	93.75	16	1	0	3	18	313	298	16.4303	23	Soltu.DM.02G032500.1	-
SiRNA_part157	gnl|BL_ORD_ID|8291	93.75	16	1	0	1	16	1107	1122	16.4303	23	Soltu.DM.02G015700.1	-
SiRNA_part157	gnl|BL_ORD_ID|6652	93.75	16	1	0	2	17	3158	3173	16.4303	23	Soltu.DM.03G021770.4	-
SiRNA_part158	gnl|BL_ORD_ID|26711	93.75	16	1	0	2	17	1891	1906	16.4303	23	Soltu.DM.04G010980.1	-
SiRNA_part158	gnl|BL_ORD_ID|26040	93.75	16	1	0	5	20	1442	1427	16.4303	23	Soltu.DM.07G001480.1	-
SiRNA_part158	gnl|BL_ORD_ID|20639	93.75	16	1	0	1	16	389	404	16.4303	23	Soltu.DM.06G023660.1	-
SiRNA_part158	gnl|BL_ORD_ID|16884	93.75	16	1	0	2	17	699	714	16.4303	23	Soltu.DM.01G037840.2	-
SiRNA_part158	gnl|BL_ORD_ID|14174	93.75	16	1	0	5	20	1268	1253	16.4303	23	Soltu.DM.09G025210.1	-
SiRNA_part158	gnl|BL_ORD_ID|12850	93.75	16	1	0	1	16	731	716	16.4303	23	Soltu.DM.10G008720.1	-
SiRNA_part158	gnl|BL_ORD_ID|11383	93.75	16	1	0	2	17	313	298	16.4303	23	Soltu.DM.02G032500.1	-
SiRNA_part158	gnl|BL_ORD_ID|6652	93.75	16	1	0	1	16	3158	3173	16.4303	23	Soltu.DM.03G021770.4	-
SiRNA_part159	gnl|BL_ORD_ID|26711	93.75	16	1	0	1	16	1891	1906	16.4303	23	Soltu.DM.04G010980.1	-
SiRNA_part159	gnl|BL_ORD_ID|26040	93.75	16	1	0	4	19	1442	1427	16.4303	23	Soltu.DM.07G001480.1	-
SiRNA_part159	gnl|BL_ORD_ID|16884	93.75	16	1	0	1	16	699	714	16.4303	23	Soltu.DM.01G037840.2	-
SiRNA_part159	gnl|BL_ORD_ID|14174	93.75	16	1	0	4	19	1268	1253	16.4303	23	Soltu.DM.09G025210.1	-
SiRNA_part159	gnl|BL_ORD_ID|13116	93.75	16	1	0	6	21	498	483	16.4303	23	Soltu.DM.08G019430.1	-
SiRNA_part159	gnl|BL_ORD_ID|11383	93.75	16	1	0	1	16	313	298	16.4303	23	Soltu.DM.02G032500.1	-
SiRNA_part160	gnl|BL_ORD_ID|26040	93.75	16	1	0	3	18	1442	1427	16.4303	23	Soltu.DM.07G001480.1	-
SiRNA_part160	gnl|BL_ORD_ID|14174	93.75	16	1	0	3	18	1268	1253	16.4303	23	Soltu.DM.09G025210.1	-
SiRNA_part160	gnl|BL_ORD_ID|13116	93.75	16	1	0	5	20	498	483	16.4303	23	Soltu.DM.08G019430.1	-
SiRNA_part161	gnl|BL_ORD_ID|27236	93.75	16	1	0	6	21	1045	1060	16.4303	23	Soltu.DM.10G021990.2	-
SiRNA_part161	gnl|BL_ORD_ID|26040	93.75	16	1	0	2	17	1442	1427	16.4303	23	Soltu.DM.07G001480.1	-
SiRNA_part161	gnl|BL_ORD_ID|14174	93.75	16	1	0	2	17	1268	1253	16.4303	23	Soltu.DM.09G025210.1	-
SiRNA_part161	gnl|BL_ORD_ID|13116	93.75	16	1	0	4	19	498	483	16.4303	23	Soltu.DM.08G019430.1	-
SiRNA_part162	gnl|BL_ORD_ID|27236	93.75	16	1	0	5	20	1045	1060	16.4303	23	Soltu.DM.10G021990.2	-
SiRNA_part162	gnl|BL_ORD_ID|26040	93.75	16	1	0	1	16	1442	1427	16.4303	23	Soltu.DM.07G001480.1	-
SiRNA_part162	gnl|BL_ORD_ID|14174	93.75	16	1	0	1	16	1268	1253	16.4303	23	Soltu.DM.09G025210.1	-
SiRNA_part162	gnl|BL_ORD_ID|13116	93.75	16	1	0	3	18	498	483	16.4303	23	Soltu.DM.08G019430.1	-
SiRNA_part162	gnl|BL_ORD_ID|875	93.75	16	1	0	6	21	2384	2369	16.4303	23	Soltu.DM.08G024760.1	-
SiRNA_part163	gnl|BL_ORD_ID|27236	93.75	16	1	0	4	19	1045	1060	16.4303	23	Soltu.DM.10G021990.2	-
SiRNA_part163	gnl|BL_ORD_ID|13116	93.75	16	1	0	2	17	498	483	16.4303	23	Soltu.DM.08G019430.1	-
SiRNA_part164	gnl|BL_ORD_ID|27236	93.75	16	1	0	3	18	1045	1060	16.4303	23	Soltu.DM.10G021990.2	-
SiRNA_part164	gnl|BL_ORD_ID|7138	93.75	16	1	0	6	21	1357	1372	16.4303	23	Soltu.DM.09G020180.1	-
SiRNA_part164	gnl|BL_ORD_ID|3260	93.75	16	1	0	6	21	1064	1079	16.4303	23	Soltu.DM.12G001040.3	-
SiRNA_part164	gnl|BL_ORD_ID|30880	93.75	16	1	0	6	21	52	37	16.4303	23	Soltu.DM.04G031270.1	-
SiRNA_part164	gnl|BL_ORD_ID|29459	93.75	16	1	0	6	21	52	37	16.4303	23	Soltu.DM.01G038750.1	-
SiRNA_part164	gnl|BL_ORD_ID|22108	93.75	16	1	0	6	21	4158	4143	16.4303	23	Soltu.DM.05G002210.1	-
SiRNA_part164	gnl|BL_ORD_ID|13116	93.75	16	1	0	1	16	498	483	16.4303	23	Soltu.DM.08G019430.1	-
SiRNA_part165	gnl|BL_ORD_ID|27236	93.75	16	1	0	2	17	1045	1060	16.4303	23	Soltu.DM.10G021990.2	-
SiRNA_part165	gnl|BL_ORD_ID|25071	93.75	16	1	0	6	21	1355	1370	16.4303	23	Soltu.DM.06G012790.1	-
SiRNA_part165	gnl|BL_ORD_ID|20254	93.75	16	1	0	6	21	2597	2612	16.4303	23	Soltu.DM.02G031500.1	-
SiRNA_part165	gnl|BL_ORD_ID|7138	93.75	16	1	0	5	20	1357	1372	16.4303	23	Soltu.DM.09G020180.1	-
SiRNA_part165	gnl|BL_ORD_ID|22108	93.75	16	1	0	5	20	4158	4143	16.4303	23	Soltu.DM.05G002210.1	-
SiRNA_part165	gnl|BL_ORD_ID|8370	93.75	16	1	0	6	21	642	627	16.4303	23	Soltu.DM.02G022410.1	-
SiRNA_part165	gnl|BL_ORD_ID|3203	93.75	16	1	0	6	21	961	946	16.4303	23	Soltu.DM.01G002670.1	-
SiRNA_part166	gnl|BL_ORD_ID|27236	93.75	16	1	0	1	16	1045	1060	16.4303	23	Soltu.DM.10G021990.2	-
SiRNA_part166	gnl|BL_ORD_ID|20254	93.75	16	1	0	5	20	2597	2612	16.4303	23	Soltu.DM.02G031500.1	-
SiRNA_part166	gnl|BL_ORD_ID|7138	93.75	16	1	0	4	19	1357	1372	16.4303	23	Soltu.DM.09G020180.1	-
SiRNA_part166	gnl|BL_ORD_ID|26342	93.75	16	1	0	6	21	766	751	16.4303	23	Soltu.DM.11G010970.1	-
SiRNA_part166	gnl|BL_ORD_ID|22108	93.75	16	1	0	4	19	4158	4143	16.4303	23	Soltu.DM.05G002210.1	-
SiRNA_part166	gnl|BL_ORD_ID|13219	93.75	16	1	0	6	21	3024	3009	16.4303	23	Soltu.DM.12G006430.1	-
SiRNA_part166	gnl|BL_ORD_ID|12602	93.75	16	1	0	6	21	1176	1161	16.4303	23	Soltu.DM.04G031580.1	-
SiRNA_part166	gnl|BL_ORD_ID|3203	93.75	16	1	0	5	20	961	946	16.4303	23	Soltu.DM.01G002670.1	-
SiRNA_part167	gnl|BL_ORD_ID|20254	93.75	16	1	0	4	19	2597	2612	16.4303	23	Soltu.DM.02G031500.1	-
SiRNA_part167	gnl|BL_ORD_ID|15844	93.75	16	1	0	6	21	2408	2423	16.4303	23	Soltu.DM.12G021490.1	-
SiRNA_part167	gnl|BL_ORD_ID|7138	93.75	16	1	0	3	18	1357	1372	16.4303	23	Soltu.DM.09G020180.1	-
SiRNA_part167	gnl|BL_ORD_ID|26342	93.75	16	1	0	5	20	766	751	16.4303	23	Soltu.DM.11G010970.1	-
SiRNA_part167	gnl|BL_ORD_ID|22108	93.75	16	1	0	3	18	4158	4143	16.4303	23	Soltu.DM.05G002210.1	-
SiRNA_part167	gnl|BL_ORD_ID|3203	93.75	16	1	0	4	19	961	946	16.4303	23	Soltu.DM.01G002670.1	-
SiRNA_part168	gnl|BL_ORD_ID|3566	93.75	16	1	0	6	21	2723	2708	16.4303	23	Soltu.DM.03G024040.1	-
SiRNA_part168	gnl|BL_ORD_ID|31848	93.75	16	1	0	6	21	636	621	16.4303	23	Soltu.DM.06G021120.1	-
SiRNA_part168	gnl|BL_ORD_ID|26342	93.75	16	1	0	4	19	766	751	16.4303	23	Soltu.DM.11G010970.1	-
SiRNA_part168	gnl|BL_ORD_ID|25465	93.75	16	1	0	6	21	801	786	16.4303	23	Soltu.DM.03G019400.1	-
SiRNA_part168	gnl|BL_ORD_ID|22108	93.75	16	1	0	2	17	4158	4143	16.4303	23	Soltu.DM.05G002210.1	-
SiRNA_part168	gnl|BL_ORD_ID|20254	93.75	16	1	0	3	18	2597	2612	16.4303	23	Soltu.DM.02G031500.1	-
SiRNA_part168	gnl|BL_ORD_ID|16490	93.75	16	1	0	6	21	304	289	16.4303	23	Soltu.DM.06G004060.1	-
SiRNA_part168	gnl|BL_ORD_ID|15844	93.75	16	1	0	5	20	2408	2423	16.4303	23	Soltu.DM.12G021490.1	-
SiRNA_part168	gnl|BL_ORD_ID|7763	93.75	16	1	0	6	21	526	541	16.4303	23	Soltu.DM.10G026440.1	-
SiRNA_part168	gnl|BL_ORD_ID|7138	93.75	16	1	0	2	17	1357	1372	16.4303	23	Soltu.DM.09G020180.1	-
SiRNA_part168	gnl|BL_ORD_ID|3203	93.75	16	1	0	3	18	961	946	16.4303	23	Soltu.DM.01G002670.1	-
SiRNA_part168	gnl|BL_ORD_ID|2047	93.75	16	1	0	6	21	1392	1377	16.4303	23	Soltu.DM.06G016750.1	-
SiRNA_part168	gnl|BL_ORD_ID|875	93.75	16	1	0	1	16	2383	2368	16.4303	23	Soltu.DM.08G024760.1	-
SiRNA_part169	gnl|BL_ORD_ID|31848	93.75	16	1	0	5	20	636	621	16.4303	23	Soltu.DM.06G021120.1	-
SiRNA_part169	gnl|BL_ORD_ID|26342	93.75	16	1	0	3	18	766	751	16.4303	23	Soltu.DM.11G010970.1	-
SiRNA_part169	gnl|BL_ORD_ID|22108	93.75	16	1	0	1	16	4158	4143	16.4303	23	Soltu.DM.05G002210.1	-
SiRNA_part169	gnl|BL_ORD_ID|20254	93.75	16	1	0	2	17	2597	2612	16.4303	23	Soltu.DM.02G031500.1	-
SiRNA_part169	gnl|BL_ORD_ID|16718	93.75	16	1	0	6	21	667	652	16.4303	23	Soltu.DM.11G011020.1	-
SiRNA_part169	gnl|BL_ORD_ID|15844	93.75	16	1	0	4	19	2408	2423	16.4303	23	Soltu.DM.12G021490.1	-
SiRNA_part169	gnl|BL_ORD_ID|7763	93.75	16	1	0	5	20	526	541	16.4303	23	Soltu.DM.10G026440.1	-
SiRNA_part169	gnl|BL_ORD_ID|7138	93.75	16	1	0	1	16	1357	1372	16.4303	23	Soltu.DM.09G020180.1	-
SiRNA_part169	gnl|BL_ORD_ID|3203	93.75	16	1	0	2	17	961	946	16.4303	23	Soltu.DM.01G002670.1	-
SiRNA_part169	gnl|BL_ORD_ID|2047	93.75	16	1	0	5	20	1392	1377	16.4303	23	Soltu.DM.06G016750.1	-
SiRNA_part170	gnl|BL_ORD_ID|15212	93.75	16	1	0	6	21	1184	1199	16.4303	23	Soltu.DM.01G038470.1	-
SiRNA_part170	gnl|BL_ORD_ID|31996	93.75	16	1	0	6	21	236	221	16.4303	23	Soltu.DM.04G034930.1	-
SiRNA_part170	gnl|BL_ORD_ID|31848	93.75	16	1	0	4	19	636	621	16.4303	23	Soltu.DM.06G021120.1	-
SiRNA_part170	gnl|BL_ORD_ID|29459	93.75	16	1	0	1	16	51	36	16.4303	23	Soltu.DM.01G038750.1	-
SiRNA_part170	gnl|BL_ORD_ID|29334	93.75	16	1	0	6	21	718	733	16.4303	23	Soltu.DM.03G036040.1	-
SiRNA_part170	gnl|BL_ORD_ID|27056	93.75	16	1	0	6	21	4058	4043	16.4303	23	Soltu.DM.04G035690.1	-
SiRNA_part170	gnl|BL_ORD_ID|26342	93.75	16	1	0	2	17	766	751	16.4303	23	Soltu.DM.11G010970.1	-
SiRNA_part170	gnl|BL_ORD_ID|25797	93.75	16	1	0	6	21	826	811	16.4303	23	Soltu.DM.05G003990.1	-
SiRNA_part170	gnl|BL_ORD_ID|22109	93.75	16	1	0	6	21	279	264	16.4303	23	Soltu.DM.02G032730.2	-
SiRNA_part170	gnl|BL_ORD_ID|20254	93.75	16	1	0	1	16	2597	2612	16.4303	23	Soltu.DM.02G031500.1	-
SiRNA_part170	gnl|BL_ORD_ID|20218	93.75	16	1	0	6	21	958	943	16.4303	23	Soltu.DM.04G025930.1	-
SiRNA_part170	gnl|BL_ORD_ID|17410	93.75	16	1	0	6	21	1137	1152	16.4303	23	Soltu.DM.09G013660.2	-
SiRNA_part170	gnl|BL_ORD_ID|15844	93.75	16	1	0	3	18	2408	2423	16.4303	23	Soltu.DM.12G021490.1	-
SiRNA_part170	gnl|BL_ORD_ID|12531	93.75	16	1	0	6	21	293	278	16.4303	23	Soltu.DM.07G007400.1	-
SiRNA_part170	gnl|BL_ORD_ID|9213	93.75	16	1	0	6	21	1112	1127	16.4303	23	Soltu.DM.08G001940.1	-
SiRNA_part170	gnl|BL_ORD_ID|7763	93.75	16	1	0	4	19	526	541	16.4303	23	Soltu.DM.10G026440.1	-
SiRNA_part170	gnl|BL_ORD_ID|4504	93.75	16	1	0	6	21	1344	1329	16.4303	23	Soltu.DM.08G027160.1	-
SiRNA_part170	gnl|BL_ORD_ID|3959	93.75	16	1	0	6	21	2123	2108	16.4303	23	Soltu.DM.03G032640.1	-
SiRNA_part170	gnl|BL_ORD_ID|3203	93.75	16	1	0	1	16	961	946	16.4303	23	Soltu.DM.01G002670.1	-
SiRNA_part170	gnl|BL_ORD_ID|2047	93.75	16	1	0	4	19	1392	1377	16.4303	23	Soltu.DM.06G016750.1	-
SiRNA_part170	gnl|BL_ORD_ID|1937	93.75	16	1	0	6	21	656	671	16.4303	23	Soltu.DM.10G021420.1	-
SiRNA_part171	gnl|BL_ORD_ID|17584	100	16	0	0	6	21	846	861	0.067399	31	Soltu.DM.02G002710.1	-
SiRNA_part171	gnl|BL_ORD_ID|15212	93.75	16	1	0	5	20	1184	1199	16.4303	23	Soltu.DM.01G038470.1	-
SiRNA_part171	gnl|BL_ORD_ID|31848	93.75	16	1	0	3	18	636	621	16.4303	23	Soltu.DM.06G021120.1	-
SiRNA_part171	gnl|BL_ORD_ID|29334	93.75	16	1	0	5	20	718	733	16.4303	23	Soltu.DM.03G036040.1	-
SiRNA_part171	gnl|BL_ORD_ID|29020	93.75	16	1	0	6	21	2599	2584	16.4303	23	Soltu.DM.05G026320.1	-
SiRNA_part171	gnl|BL_ORD_ID|27056	93.75	16	1	0	5	20	4058	4043	16.4303	23	Soltu.DM.04G035690.1	-
SiRNA_part171	gnl|BL_ORD_ID|26729	93.75	16	1	0	6	21	99	84	16.4303	23	Soltu.DM.02G026350.1	-
SiRNA_part171	gnl|BL_ORD_ID|26342	93.75	16	1	0	1	16	766	751	16.4303	23	Soltu.DM.11G010970.1	-
SiRNA_part171	gnl|BL_ORD_ID|26226	93.75	16	1	0	6	21	483	498	16.4303	23	Soltu.DM.04G019470.1	-
SiRNA_part171	gnl|BL_ORD_ID|25011	93.75	16	1	0	6	21	418	433	16.4303	23	Soltu.DM.02G011240.1	-
SiRNA_part171	gnl|BL_ORD_ID|24765	93.75	16	1	0	6	21	2334	2349	16.4303	23	Soltu.DM.04G001930.1	-
SiRNA_part171	gnl|BL_ORD_ID|24354	93.75	16	1	0	6	21	153	168	16.4303	23	Soltu.DM.10G012990.1	-
SiRNA_part171	gnl|BL_ORD_ID|23000	93.75	16	1	0	6	21	1094	1079	16.4303	23	Soltu.DM.01G007090.1	-
SiRNA_part171	gnl|BL_ORD_ID|19978	93.75	16	1	0	6	21	1032	1017	16.4303	23	Soltu.DM.09G011290.2	-
SiRNA_part171	gnl|BL_ORD_ID|18298	93.75	16	1	0	6	21	1882	1867	16.4303	23	Soltu.DM.09G005670.1	-
SiRNA_part171	gnl|BL_ORD_ID|17410	93.75	16	1	0	5	20	1137	1152	16.4303	23	Soltu.DM.09G013660.2	-
SiRNA_part171	gnl|BL_ORD_ID|16890	93.75	16	1	0	6	21	209	224	16.4303	23	Soltu.DM.04G016850.1	-
SiRNA_part171	gnl|BL_ORD_ID|16110	93.75	16	1	0	6	21	649	634	16.4303	23	Soltu.DM.04G035400.1	-
SiRNA_part171	gnl|BL_ORD_ID|15844	93.75	16	1	0	2	17	2408	2423	16.4303	23	Soltu.DM.12G021490.1	-
SiRNA_part171	gnl|BL_ORD_ID|13782	93.75	16	1	0	6	21	395	410	16.4303	23	Soltu.DM.06G028280.1	-
SiRNA_part171	gnl|BL_ORD_ID|12531	93.75	16	1	0	5	20	293	278	16.4303	23	Soltu.DM.07G007400.1	-
SiRNA_part171	gnl|BL_ORD_ID|9409	93.75	16	1	0	6	21	262	277	16.4303	23	Soltu.DM.09G022780.1	-
SiRNA_part172	gnl|BL_ORD_ID|17584	100	16	0	0	5	20	846	861	0.067399	31	Soltu.DM.02G002710.1	-
SiRNA_part172	gnl|BL_ORD_ID|15212	93.75	16	1	0	4	19	1184	1199	16.4303	23	Soltu.DM.01G038470.1	-
SiRNA_part172	gnl|BL_ORD_ID|31848	93.75	16	1	0	2	17	636	621	16.4303	23	Soltu.DM.06G021120.1	-
SiRNA_part172	gnl|BL_ORD_ID|30068	93.75	16	1	0	6	21	2114	2099	16.4303	23	Soltu.DM.02G006460.1	-
SiRNA_part172	gnl|BL_ORD_ID|29334	93.75	16	1	0	4	19	718	733	16.4303	23	Soltu.DM.03G036040.1	-
SiRNA_part172	gnl|BL_ORD_ID|29020	93.75	16	1	0	5	20	2599	2584	16.4303	23	Soltu.DM.05G026320.1	-
SiRNA_part172	gnl|BL_ORD_ID|27265	93.75	16	1	0	6	21	894	879	16.4303	23	Soltu.DM.07G018420.1	-
SiRNA_part172	gnl|BL_ORD_ID|27124	93.75	16	1	0	6	21	872	887	16.4303	23	Soltu.DM.04G025840.5	-
SiRNA_part172	gnl|BL_ORD_ID|27056	93.75	16	1	0	4	19	4058	4043	16.4303	23	Soltu.DM.04G035690.1	-
SiRNA_part172	gnl|BL_ORD_ID|26226	93.75	16	1	0	5	20	483	498	16.4303	23	Soltu.DM.04G019470.1	-
SiRNA_part172	gnl|BL_ORD_ID|25011	93.75	16	1	0	5	20	418	433	16.4303	23	Soltu.DM.02G011240.1	-
SiRNA_part172	gnl|BL_ORD_ID|24765	93.75	16	1	0	5	20	2334	2349	16.4303	23	Soltu.DM.04G001930.1	-
SiRNA_part172	gnl|BL_ORD_ID|24354	93.75	16	1	0	5	20	153	168	16.4303	23	Soltu.DM.10G012990.1	-
SiRNA_part172	gnl|BL_ORD_ID|19978	93.75	16	1	0	5	20	1032	1017	16.4303	23	Soltu.DM.09G011290.2	-
SiRNA_part172	gnl|BL_ORD_ID|18298	93.75	16	1	0	5	20	1882	1867	16.4303	23	Soltu.DM.09G005670.1	-
SiRNA_part172	gnl|BL_ORD_ID|17410	93.75	16	1	0	4	19	1137	1152	16.4303	23	Soltu.DM.09G013660.2	-
SiRNA_part172	gnl|BL_ORD_ID|16110	93.75	16	1	0	5	20	649	634	16.4303	23	Soltu.DM.04G035400.1	-
SiRNA_part172	gnl|BL_ORD_ID|15844	93.75	16	1	0	1	16	2408	2423	16.4303	23	Soltu.DM.12G021490.1	-
SiRNA_part172	gnl|BL_ORD_ID|14225	93.75	16	1	0	6	21	3571	3586	16.4303	23	Soltu.DM.05G005320.2	-
SiRNA_part172	gnl|BL_ORD_ID|13859	93.75	16	1	0	6	21	1031	1016	16.4303	23	Soltu.DM.08G004550.1	-
SiRNA_part172	gnl|BL_ORD_ID|13782	93.75	16	1	0	5	20	395	410	16.4303	23	Soltu.DM.06G028280.1	-
SiRNA_part172	gnl|BL_ORD_ID|13219	93.75	16	1	0	1	16	3023	3008	16.4303	23	Soltu.DM.12G006430.1	-
SiRNA_part173	gnl|BL_ORD_ID|18030	100	16	0	0	6	21	524	539	0.067399	31	Soltu.DM.08G004960.1	-
SiRNA_part173	gnl|BL_ORD_ID|17584	100	16	0	0	4	19	846	861	0.067399	31	Soltu.DM.02G002710.1	-
SiRNA_part173	gnl|BL_ORD_ID|15212	93.75	16	1	0	3	18	1184	1199	16.4303	23	Soltu.DM.01G038470.1	-
SiRNA_part173	gnl|BL_ORD_ID|31848	93.75	16	1	0	1	16	636	621	16.4303	23	Soltu.DM.06G021120.1	-
SiRNA_part173	gnl|BL_ORD_ID|30068	93.75	16	1	0	5	20	2114	2099	16.4303	23	Soltu.DM.02G006460.1	-
SiRNA_part173	gnl|BL_ORD_ID|29334	93.75	16	1	0	3	18	718	733	16.4303	23	Soltu.DM.03G036040.1	-
SiRNA_part173	gnl|BL_ORD_ID|29328	93.75	16	1	0	6	21	285	300	16.4303	23	Soltu.DM.10G003680.1	-
SiRNA_part173	gnl|BL_ORD_ID|29020	93.75	16	1	0	4	19	2599	2584	16.4303	23	Soltu.DM.05G026320.1	-
SiRNA_part173	gnl|BL_ORD_ID|27265	93.75	16	1	0	5	20	894	879	16.4303	23	Soltu.DM.07G018420.1	-
SiRNA_part173	gnl|BL_ORD_ID|27124	93.75	16	1	0	5	20	872	887	16.4303	23	Soltu.DM.04G025840.5	-
SiRNA_part173	gnl|BL_ORD_ID|27056	93.75	16	1	0	3	18	4058	4043	16.4303	23	Soltu.DM.04G035690.1	-
SiRNA_part173	gnl|BL_ORD_ID|26226	93.75	16	1	0	4	19	483	498	16.4303	23	Soltu.DM.04G019470.1	-
SiRNA_part173	gnl|BL_ORD_ID|25011	93.75	16	1	0	4	19	418	433	16.4303	23	Soltu.DM.02G011240.1	-
SiRNA_part173	gnl|BL_ORD_ID|24765	93.75	16	1	0	4	19	2334	2349	16.4303	23	Soltu.DM.04G001930.1	-
SiRNA_part173	gnl|BL_ORD_ID|24354	93.75	16	1	0	4	19	153	168	16.4303	23	Soltu.DM.10G012990.1	-
SiRNA_part173	gnl|BL_ORD_ID|23670	93.75	16	1	0	6	21	851	836	16.4303	23	Soltu.DM.05G026010.2	-
SiRNA_part173	gnl|BL_ORD_ID|19978	93.75	16	1	0	4	19	1032	1017	16.4303	23	Soltu.DM.09G011290.2	-
SiRNA_part173	gnl|BL_ORD_ID|18298	93.75	16	1	0	4	19	1882	1867	16.4303	23	Soltu.DM.09G005670.1	-
SiRNA_part173	gnl|BL_ORD_ID|17410	93.75	16	1	0	3	18	1137	1152	16.4303	23	Soltu.DM.09G013660.2	-
SiRNA_part173	gnl|BL_ORD_ID|16110	93.75	16	1	0	4	19	649	634	16.4303	23	Soltu.DM.04G035400.1	-
SiRNA_part174	gnl|BL_ORD_ID|18030	100	16	0	0	5	20	524	539	0.067399	31	Soltu.DM.08G004960.1	-
SiRNA_part174	gnl|BL_ORD_ID|17584	100	16	0	0	3	18	846	861	0.067399	31	Soltu.DM.02G002710.1	-
SiRNA_part174	gnl|BL_ORD_ID|15212	93.75	16	1	0	2	17	1184	1199	16.4303	23	Soltu.DM.01G038470.1	-
SiRNA_part174	gnl|BL_ORD_ID|30764	93.75	16	1	0	6	21	1225	1240	16.4303	23	Soltu.DM.09G004240.2	-
SiRNA_part174	gnl|BL_ORD_ID|30640	93.75	16	1	0	6	21	1986	2001	16.4303	23	Soltu.DM.02G032640.1	-
SiRNA_part174	gnl|BL_ORD_ID|29334	93.75	16	1	0	2	17	718	733	16.4303	23	Soltu.DM.03G036040.1	-
SiRNA_part174	gnl|BL_ORD_ID|29328	93.75	16	1	0	5	20	285	300	16.4303	23	Soltu.DM.10G003680.1	-
SiRNA_part174	gnl|BL_ORD_ID|29174	93.75	16	1	0	6	21	2534	2549	16.4303	23	Soltu.DM.03G006830.1	-
SiRNA_part174	gnl|BL_ORD_ID|27124	93.75	16	1	0	4	19	872	887	16.4303	23	Soltu.DM.04G025840.5	-
SiRNA_part174	gnl|BL_ORD_ID|26226	93.75	16	1	0	3	18	483	498	16.4303	23	Soltu.DM.04G019470.1	-
SiRNA_part174	gnl|BL_ORD_ID|25071	93.75	16	1	0	1	16	1359	1374	16.4303	23	Soltu.DM.06G012790.1	-
SiRNA_part174	gnl|BL_ORD_ID|25011	93.75	16	1	0	3	18	418	433	16.4303	23	Soltu.DM.02G011240.1	-
SiRNA_part174	gnl|BL_ORD_ID|24765	93.75	16	1	0	3	18	2334	2349	16.4303	23	Soltu.DM.04G001930.1	-
SiRNA_part174	gnl|BL_ORD_ID|24354	93.75	16	1	0	3	18	153	168	16.4303	23	Soltu.DM.10G012990.1	-
SiRNA_part174	gnl|BL_ORD_ID|21412	93.75	16	1	0	6	21	372	387	16.4303	23	Soltu.DM.09G020170.1	-
SiRNA_part174	gnl|BL_ORD_ID|17410	93.75	16	1	0	2	17	1137	1152	16.4303	23	Soltu.DM.09G013660.2	-
SiRNA_part174	gnl|BL_ORD_ID|14225	93.75	16	1	0	4	19	3571	3586	16.4303	23	Soltu.DM.05G005320.2	-
SiRNA_part174	gnl|BL_ORD_ID|13782	93.75	16	1	0	3	18	395	410	16.4303	23	Soltu.DM.06G028280.1	-
SiRNA_part174	gnl|BL_ORD_ID|9843	93.75	16	1	0	6	21	2565	2580	16.4303	23	Soltu.DM.04G022360.1	-
SiRNA_part174	gnl|BL_ORD_ID|9409	93.75	16	1	0	3	18	262	277	16.4303	23	Soltu.DM.09G022780.1	-
SiRNA_part174	gnl|BL_ORD_ID|9302	93.75	16	1	0	6	21	920	935	16.4303	23	Soltu.DM.01G049620.1	-
SiRNA_part175	gnl|BL_ORD_ID|18030	100	16	0	0	4	19	524	539	0.067399	31	Soltu.DM.08G004960.1	-
SiRNA_part175	gnl|BL_ORD_ID|17584	100	16	0	0	2	17	846	861	0.067399	31	Soltu.DM.02G002710.1	-
SiRNA_part175	gnl|BL_ORD_ID|15212	93.75	16	1	0	1	16	1184	1199	16.4303	23	Soltu.DM.01G038470.1	-
SiRNA_part175	gnl|BL_ORD_ID|30764	93.75	16	1	0	5	20	1225	1240	16.4303	23	Soltu.DM.09G004240.2	-
SiRNA_part175	gnl|BL_ORD_ID|30640	93.75	16	1	0	5	20	1986	2001	16.4303	23	Soltu.DM.02G032640.1	-
SiRNA_part175	gnl|BL_ORD_ID|29334	93.75	16	1	0	1	16	718	733	16.4303	23	Soltu.DM.03G036040.1	-
SiRNA_part175	gnl|BL_ORD_ID|29328	93.75	16	1	0	4	19	285	300	16.4303	23	Soltu.DM.10G003680.1	-
SiRNA_part175	gnl|BL_ORD_ID|29174	93.75	16	1	0	5	20	2534	2549	16.4303	23	Soltu.DM.03G006830.1	-
SiRNA_part175	gnl|BL_ORD_ID|27124	93.75	16	1	0	3	18	872	887	16.4303	23	Soltu.DM.04G025840.5	-
SiRNA_part175	gnl|BL_ORD_ID|26226	93.75	16	1	0	2	17	483	498	16.4303	23	Soltu.DM.04G019470.1	-
SiRNA_part175	gnl|BL_ORD_ID|25011	93.75	16	1	0	2	17	418	433	16.4303	23	Soltu.DM.02G011240.1	-
SiRNA_part175	gnl|BL_ORD_ID|24765	93.75	16	1	0	2	17	2334	2349	16.4303	23	Soltu.DM.04G001930.1	-
SiRNA_part175	gnl|BL_ORD_ID|24354	93.75	16	1	0	2	17	153	168	16.4303	23	Soltu.DM.10G012990.1	-
SiRNA_part175	gnl|BL_ORD_ID|17410	93.75	16	1	0	1	16	1137	1152	16.4303	23	Soltu.DM.09G013660.2	-
SiRNA_part175	gnl|BL_ORD_ID|14225	93.75	16	1	0	3	18	3571	3586	16.4303	23	Soltu.DM.05G005320.2	-
SiRNA_part175	gnl|BL_ORD_ID|13782	93.75	16	1	0	2	17	395	410	16.4303	23	Soltu.DM.06G028280.1	-
SiRNA_part175	gnl|BL_ORD_ID|9859	93.75	16	1	0	6	21	809	824	16.4303	23	Soltu.DM.05G021540.1	-
SiRNA_part175	gnl|BL_ORD_ID|9843	93.75	16	1	0	5	20	2565	2580	16.4303	23	Soltu.DM.04G022360.1	-
SiRNA_part175	gnl|BL_ORD_ID|9409	93.75	16	1	0	2	17	262	277	16.4303	23	Soltu.DM.09G022780.1	-
SiRNA_part176	gnl|BL_ORD_ID|18030	100	16	0	0	3	18	524	539	0.067399	31	Soltu.DM.08G004960.1	-
SiRNA_part176	gnl|BL_ORD_ID|17584	100	16	0	0	1	16	846	861	0.067399	31	Soltu.DM.02G002710.1	-
SiRNA_part176	gnl|BL_ORD_ID|30764	93.75	16	1	0	4	19	1225	1240	16.4303	23	Soltu.DM.09G004240.2	-
SiRNA_part176	gnl|BL_ORD_ID|30640	93.75	16	1	0	4	19	1986	2001	16.4303	23	Soltu.DM.02G032640.1	-
SiRNA_part176	gnl|BL_ORD_ID|29328	93.75	16	1	0	3	18	285	300	16.4303	23	Soltu.DM.10G003680.1	-
SiRNA_part176	gnl|BL_ORD_ID|29174	93.75	16	1	0	4	19	2534	2549	16.4303	23	Soltu.DM.03G006830.1	-
SiRNA_part176	gnl|BL_ORD_ID|28044	93.75	16	1	0	6	21	1179	1194	16.4303	23	Soltu.DM.04G030300.1	-
SiRNA_part176	gnl|BL_ORD_ID|27124	93.75	16	1	0	2	17	872	887	16.4303	23	Soltu.DM.04G025840.5	-
SiRNA_part176	gnl|BL_ORD_ID|26226	93.75	16	1	0	1	16	483	498	16.4303	23	Soltu.DM.04G019470.1	-
SiRNA_part176	gnl|BL_ORD_ID|25011	93.75	16	1	0	1	16	418	433	16.4303	23	Soltu.DM.02G011240.1	-
SiRNA_part176	gnl|BL_ORD_ID|24765	93.75	16	1	0	1	16	2334	2349	16.4303	23	Soltu.DM.04G001930.1	-
SiRNA_part176	gnl|BL_ORD_ID|24354	93.75	16	1	0	1	16	153	168	16.4303	23	Soltu.DM.10G012990.1	-
SiRNA_part176	gnl|BL_ORD_ID|22924	93.75	16	1	0	6	21	952	967	16.4303	23	Soltu.DM.04G035750.1	-
SiRNA_part176	gnl|BL_ORD_ID|18109	93.75	16	1	0	6	21	911	926	16.4303	23	Soltu.DM.06G031490.1	-
SiRNA_part176	gnl|BL_ORD_ID|14225	93.75	16	1	0	2	17	3571	3586	16.4303	23	Soltu.DM.05G005320.2	-
SiRNA_part176	gnl|BL_ORD_ID|13782	93.75	16	1	0	1	16	395	410	16.4303	23	Soltu.DM.06G028280.1	-
SiRNA_part176	gnl|BL_ORD_ID|9859	93.75	16	1	0	5	20	809	824	16.4303	23	Soltu.DM.05G021540.1	-
SiRNA_part176	gnl|BL_ORD_ID|9843	93.75	16	1	0	4	19	2565	2580	16.4303	23	Soltu.DM.04G022360.1	-
SiRNA_part176	gnl|BL_ORD_ID|9409	93.75	16	1	0	1	16	262	277	16.4303	23	Soltu.DM.09G022780.1	-
SiRNA_part176	gnl|BL_ORD_ID|9213	93.75	16	1	0	1	16	1113	1128	16.4303	23	Soltu.DM.08G001940.1	-
SiRNA_part177	gnl|BL_ORD_ID|18030	100	16	0	0	2	17	524	539	0.067399	31	Soltu.DM.08G004960.1	-
SiRNA_part177	gnl|BL_ORD_ID|1460	100	16	0	0	6	21	1948	1933	0.067399	31	Soltu.DM.03G034980.1	-
SiRNA_part177	gnl|BL_ORD_ID|31928	93.75	16	1	0	4	19	56	41	16.4303	23	Soltu.DM.04G015020.2	-
SiRNA_part177	gnl|BL_ORD_ID|30764	93.75	16	1	0	3	18	1225	1240	16.4303	23	Soltu.DM.09G004240.2	-
SiRNA_part177	gnl|BL_ORD_ID|30640	93.75	16	1	0	3	18	1986	2001	16.4303	23	Soltu.DM.02G032640.1	-
SiRNA_part177	gnl|BL_ORD_ID|30444	93.75	16	1	0	6	21	1752	1767	16.4303	23	Soltu.DM.04G036400.1	-
SiRNA_part177	gnl|BL_ORD_ID|30068	93.75	16	1	0	1	16	2114	2099	16.4303	23	Soltu.DM.02G006460.1	-
SiRNA_part177	gnl|BL_ORD_ID|29328	93.75	16	1	0	2	17	285	300	16.4303	23	Soltu.DM.10G003680.1	-
SiRNA_part177	gnl|BL_ORD_ID|29174	93.75	16	1	0	3	18	2534	2549	16.4303	23	Soltu.DM.03G006830.1	-
SiRNA_part177	gnl|BL_ORD_ID|28936	93.75	16	1	0	3	18	3085	3070	16.4303	23	Soltu.DM.03G016380.1	-
SiRNA_part177	gnl|BL_ORD_ID|27265	93.75	16	1	0	1	16	894	879	16.4303	23	Soltu.DM.07G018420.1	-
SiRNA_part177	gnl|BL_ORD_ID|27124	93.75	16	1	0	1	16	872	887	16.4303	23	Soltu.DM.04G025840.5	-
SiRNA_part177	gnl|BL_ORD_ID|26729	93.75	16	1	0	1	16	98	83	16.4303	23	Soltu.DM.02G026350.1	-
SiRNA_part177	gnl|BL_ORD_ID|23670	93.75	16	1	0	2	17	851	836	16.4303	23	Soltu.DM.05G026010.2	-
SiRNA_part177	gnl|BL_ORD_ID|23000	93.75	16	1	0	1	16	1093	1078	16.4303	23	Soltu.DM.01G007090.1	-
SiRNA_part177	gnl|BL_ORD_ID|22924	93.75	16	1	0	5	20	952	967	16.4303	23	Soltu.DM.04G035750.1	-
SiRNA_part177	gnl|BL_ORD_ID|20918	93.75	16	1	0	3	18	84	69	16.4303	23	Soltu.DM.12G020520.1	-
SiRNA_part177	gnl|BL_ORD_ID|20227	93.75	16	1	0	6	21	904	919	16.4303	23	Soltu.DM.08G016970.1	-
SiRNA_part177	gnl|BL_ORD_ID|20218	93.75	16	1	0	1	16	956	941	16.4303	23	Soltu.DM.04G025930.1	-
SiRNA_part177	gnl|BL_ORD_ID|18109	93.75	16	1	0	5	20	911	926	16.4303	23	Soltu.DM.06G031490.1	-
SiRNA_part177	gnl|BL_ORD_ID|16890	93.75	16	1	0	1	16	210	225	16.4303	23	Soltu.DM.04G016850.1	-
SiRNA_part177	gnl|BL_ORD_ID|15936	93.75	16	1	0	3	18	1439	1424	16.4303	23	Soltu.DM.01G025580.1	-
SiRNA_part177	gnl|BL_ORD_ID|15384	93.75	16	1	0	6	21	795	810	16.4303	23	Soltu.DM.05G009790.1	-
SiRNA_part177	gnl|BL_ORD_ID|14721	93.75	16	1	0	6	21	122	107	16.4303	23	Soltu.DM.09G003390.1	-
SiRNA_part178	gnl|BL_ORD_ID|18030	100	16	0	0	1	16	524	539	0.067399	31	Soltu.DM.08G004960.1	-
SiRNA_part178	gnl|BL_ORD_ID|1460	100	16	0	0	5	20	1948	1933	0.067399	31	Soltu.DM.03G034980.1	-
SiRNA_part178	gnl|BL_ORD_ID|31928	93.75	16	1	0	3	18	56	41	16.4303	23	Soltu.DM.04G015020.2	-
SiRNA_part178	gnl|BL_ORD_ID|30764	93.75	16	1	0	2	17	1225	1240	16.4303	23	Soltu.DM.09G004240.2	-
SiRNA_part178	gnl|BL_ORD_ID|30640	93.75	16	1	0	2	17	1986	2001	16.4303	23	Soltu.DM.02G032640.1	-
SiRNA_part178	gnl|BL_ORD_ID|29328	93.75	16	1	0	1	16	285	300	16.4303	23	Soltu.DM.10G003680.1	-
SiRNA_part178	gnl|BL_ORD_ID|29174	93.75	16	1	0	2	17	2534	2549	16.4303	23	Soltu.DM.03G006830.1	-
SiRNA_part178	gnl|BL_ORD_ID|28965	93.75	16	1	0	6	21	92	77	16.4303	23	Soltu.DM.09G027470.1	-
SiRNA_part178	gnl|BL_ORD_ID|28936	93.75	16	1	0	2	17	3085	3070	16.4303	23	Soltu.DM.03G016380.1	-
SiRNA_part178	gnl|BL_ORD_ID|23670	93.75	16	1	0	1	16	851	836	16.4303	23	Soltu.DM.05G026010.2	-
SiRNA_part178	gnl|BL_ORD_ID|22924	93.75	16	1	0	4	19	952	967	16.4303	23	Soltu.DM.04G035750.1	-
SiRNA_part178	gnl|BL_ORD_ID|21187	93.75	16	1	0	6	21	905	920	16.4303	23	Soltu.DM.11G024390.1	-
SiRNA_part178	gnl|BL_ORD_ID|20918	93.75	16	1	0	2	17	84	69	16.4303	23	Soltu.DM.12G020520.1	-
SiRNA_part178	gnl|BL_ORD_ID|20227	93.75	16	1	0	5	20	904	919	16.4303	23	Soltu.DM.08G016970.1	-
SiRNA_part178	gnl|BL_ORD_ID|18356	93.75	16	1	0	6	21	63	78	16.4303	23	Soltu.DM.09G015800.1	-
SiRNA_part178	gnl|BL_ORD_ID|18109	93.75	16	1	0	4	19	911	926	16.4303	23	Soltu.DM.06G031490.1	-
SiRNA_part178	gnl|BL_ORD_ID|15936	93.75	16	1	0	2	17	1439	1424	16.4303	23	Soltu.DM.01G025580.1	-
SiRNA_part178	gnl|BL_ORD_ID|15384	93.75	16	1	0	5	20	795	810	16.4303	23	Soltu.DM.05G009790.1	-
SiRNA_part178	gnl|BL_ORD_ID|13521	93.75	16	1	0	1	16	1429	1414	16.4303	23	Soltu.DM.03G036030.1	-
SiRNA_part179	gnl|BL_ORD_ID|1460	100	16	0	0	4	19	1948	1933	0.067399	31	Soltu.DM.03G034980.1	-
SiRNA_part179	gnl|BL_ORD_ID|30764	93.75	16	1	0	1	16	1225	1240	16.4303	23	Soltu.DM.09G004240.2	-
SiRNA_part179	gnl|BL_ORD_ID|30640	93.75	16	1	0	1	16	1986	2001	16.4303	23	Soltu.DM.02G032640.1	-
SiRNA_part179	gnl|BL_ORD_ID|29174	93.75	16	1	0	1	16	2534	2549	16.4303	23	Soltu.DM.03G006830.1	-
SiRNA_part179	gnl|BL_ORD_ID|22924	93.75	16	1	0	3	18	952	967	16.4303	23	Soltu.DM.04G035750.1	-
SiRNA_part179	gnl|BL_ORD_ID|21187	93.75	16	1	0	5	20	905	920	16.4303	23	Soltu.DM.11G024390.1	-
SiRNA_part179	gnl|BL_ORD_ID|20227	93.75	16	1	0	4	19	904	919	16.4303	23	Soltu.DM.08G016970.1	-
SiRNA_part179	gnl|BL_ORD_ID|18109	93.75	16	1	0	3	18	911	926	16.4303	23	Soltu.DM.06G031490.1	-
SiRNA_part179	gnl|BL_ORD_ID|15384	93.75	16	1	0	4	19	795	810	16.4303	23	Soltu.DM.05G009790.1	-
SiRNA_part179	gnl|BL_ORD_ID|9859	93.75	16	1	0	2	17	809	824	16.4303	23	Soltu.DM.05G021540.1	-
SiRNA_part179	gnl|BL_ORD_ID|9843	93.75	16	1	0	1	16	2565	2580	16.4303	23	Soltu.DM.04G022360.1	-
SiRNA_part179	gnl|BL_ORD_ID|7220	93.75	16	1	0	4	19	287	302	16.4303	23	Soltu.DM.01G011760.1	-
SiRNA_part179	gnl|BL_ORD_ID|5422	93.75	16	1	0	4	19	3115	3130	16.4303	23	Soltu.DM.07G025460.1	-
SiRNA_part179	gnl|BL_ORD_ID|2608	93.75	16	1	0	1	16	19	34	16.4303	23	Soltu.DM.11G021170.1	-
SiRNA_part179	gnl|BL_ORD_ID|31928	93.75	16	1	0	2	17	56	41	16.4303	23	Soltu.DM.04G015020.2	-
SiRNA_part179	gnl|BL_ORD_ID|28965	93.75	16	1	0	5	20	92	77	16.4303	23	Soltu.DM.09G027470.1	-
SiRNA_part179	gnl|BL_ORD_ID|28936	93.75	16	1	0	1	16	3085	3070	16.4303	23	Soltu.DM.03G016380.1	-
SiRNA_part179	gnl|BL_ORD_ID|20918	93.75	16	1	0	1	16	84	69	16.4303	23	Soltu.DM.12G020520.1	-
SiRNA_part180	gnl|BL_ORD_ID|1460	100	16	0	0	3	18	1948	1933	0.067399	31	Soltu.DM.03G034980.1	-
SiRNA_part180	gnl|BL_ORD_ID|31928	93.75	16	1	0	1	16	56	41	16.4303	23	Soltu.DM.04G015020.2	-
SiRNA_part180	gnl|BL_ORD_ID|28965	93.75	16	1	0	4	19	92	77	16.4303	23	Soltu.DM.09G027470.1	-
SiRNA_part180	gnl|BL_ORD_ID|22924	93.75	16	1	0	2	17	952	967	16.4303	23	Soltu.DM.04G035750.1	-
SiRNA_part180	gnl|BL_ORD_ID|21412	93.75	16	1	0	1	16	373	388	16.4303	23	Soltu.DM.09G020170.1	-
SiRNA_part180	gnl|BL_ORD_ID|21187	93.75	16	1	0	4	19	905	920	16.4303	23	Soltu.DM.11G024390.1	-
SiRNA_part180	gnl|BL_ORD_ID|20227	93.75	16	1	0	3	18	904	919	16.4303	23	Soltu.DM.08G016970.1	-
SiRNA_part180	gnl|BL_ORD_ID|18556	93.75	16	1	0	5	20	1285	1270	16.4303	23	Soltu.DM.06G010770.1	-
SiRNA_part180	gnl|BL_ORD_ID|18109	93.75	16	1	0	2	17	911	926	16.4303	23	Soltu.DM.06G031490.1	-
SiRNA_part180	gnl|BL_ORD_ID|15384	93.75	16	1	0	3	18	795	810	16.4303	23	Soltu.DM.05G009790.1	-
SiRNA_part180	gnl|BL_ORD_ID|9859	93.75	16	1	0	1	16	809	824	16.4303	23	Soltu.DM.05G021540.1	-
SiRNA_part180	gnl|BL_ORD_ID|9302	93.75	16	1	0	1	16	921	936	16.4303	23	Soltu.DM.01G049620.1	-
SiRNA_part180	gnl|BL_ORD_ID|9096	93.75	16	1	0	1	16	551	566	16.4303	23	Soltu.DM.12G025790.1	-
SiRNA_part180	gnl|BL_ORD_ID|8401	93.75	16	1	0	4	19	285	270	16.4303	23	Soltu.DM.02G007420.1	-
SiRNA_part180	gnl|BL_ORD_ID|8313	93.75	16	1	0	4	19	99	84	16.4303	23	Soltu.DM.11G026480.1	-
SiRNA_part180	gnl|BL_ORD_ID|7517	93.75	16	1	0	6	21	482	497	16.4303	23	Soltu.DM.03G002510.1	-
SiRNA_part180	gnl|BL_ORD_ID|7421	93.75	16	1	0	2	17	627	612	16.4303	23	Soltu.DM.08G023290.1	-
SiRNA_part180	gnl|BL_ORD_ID|7220	93.75	16	1	0	3	18	287	302	16.4303	23	Soltu.DM.01G011760.1	-
SiRNA_part180	gnl|BL_ORD_ID|6074	93.75	16	1	0	6	21	2144	2159	16.4303	23	Soltu.DM.06G028960.1	-
SiRNA_part180	gnl|BL_ORD_ID|6071	93.75	16	1	0	2	17	126	111	16.4303	23	Soltu.DM.09G029460.1	-
SiRNA_part180	gnl|BL_ORD_ID|5422	93.75	16	1	0	3	18	3115	3130	16.4303	23	Soltu.DM.07G025460.1	-
SiRNA_part180	gnl|BL_ORD_ID|5136	93.75	16	1	0	3	18	53	38	16.4303	23	Soltu.DM.01G042150.4	-
SiRNA_part180	gnl|BL_ORD_ID|3288	93.75	16	1	0	4	19	93	78	16.4303	23	Soltu.DM.01G017360.1	-
SiRNA_part181	gnl|BL_ORD_ID|1460	100	16	0	0	2	17	1948	1933	0.067399	31	Soltu.DM.03G034980.1	-
SiRNA_part181	gnl|BL_ORD_ID|28965	93.75	16	1	0	3	18	92	77	16.4303	23	Soltu.DM.09G027470.1	-
SiRNA_part181	gnl|BL_ORD_ID|22924	93.75	16	1	0	1	16	952	967	16.4303	23	Soltu.DM.04G035750.1	-
SiRNA_part181	gnl|BL_ORD_ID|21187	93.75	16	1	0	3	18	905	920	16.4303	23	Soltu.DM.11G024390.1	-
SiRNA_part181	gnl|BL_ORD_ID|20227	93.75	16	1	0	2	17	904	919	16.4303	23	Soltu.DM.08G016970.1	-
SiRNA_part181	gnl|BL_ORD_ID|18556	93.75	16	1	0	4	19	1285	1270	16.4303	23	Soltu.DM.06G010770.1	-
SiRNA_part181	gnl|BL_ORD_ID|18109	93.75	16	1	0	1	16	911	926	16.4303	23	Soltu.DM.06G031490.1	-
SiRNA_part181	gnl|BL_ORD_ID|15384	93.75	16	1	0	2	17	795	810	16.4303	23	Soltu.DM.05G009790.1	-
SiRNA_part181	gnl|BL_ORD_ID|14102	93.75	16	1	0	6	21	844	829	16.4303	23	Soltu.DM.09G008770.1	-
SiRNA_part181	gnl|BL_ORD_ID|11687	93.75	16	1	0	1	16	503	488	16.4303	23	Soltu.DM.05G024530.1	-
SiRNA_part181	gnl|BL_ORD_ID|8401	93.75	16	1	0	3	18	285	270	16.4303	23	Soltu.DM.02G007420.1	-
SiRNA_part181	gnl|BL_ORD_ID|8313	93.75	16	1	0	3	18	99	84	16.4303	23	Soltu.DM.11G026480.1	-
SiRNA_part181	gnl|BL_ORD_ID|7517	93.75	16	1	0	5	20	482	497	16.4303	23	Soltu.DM.03G002510.1	-
SiRNA_part181	gnl|BL_ORD_ID|7421	93.75	16	1	0	1	16	627	612	16.4303	23	Soltu.DM.08G023290.1	-
SiRNA_part181	gnl|BL_ORD_ID|7220	93.75	16	1	0	2	17	287	302	16.4303	23	Soltu.DM.01G011760.1	-
SiRNA_part181	gnl|BL_ORD_ID|6074	93.75	16	1	0	5	20	2144	2159	16.4303	23	Soltu.DM.06G028960.1	-
SiRNA_part181	gnl|BL_ORD_ID|6071	93.75	16	1	0	1	16	126	111	16.4303	23	Soltu.DM.09G029460.1	-
SiRNA_part181	gnl|BL_ORD_ID|5422	93.75	16	1	0	2	17	3115	3130	16.4303	23	Soltu.DM.07G025460.1	-
SiRNA_part181	gnl|BL_ORD_ID|5136	93.75	16	1	0	2	17	53	38	16.4303	23	Soltu.DM.01G042150.4	-
SiRNA_part181	gnl|BL_ORD_ID|3288	93.75	16	1	0	3	18	93	78	16.4303	23	Soltu.DM.01G017360.1	-
SiRNA_part181	gnl|BL_ORD_ID|398	93.75	16	1	0	1	16	1026	1041	16.4303	23	Soltu.DM.02G018930.2	-
SiRNA_part182	gnl|BL_ORD_ID|1460	100	16	0	0	1	16	1948	1933	0.067399	31	Soltu.DM.03G034980.1	-
SiRNA_part182	gnl|BL_ORD_ID|28965	93.75	16	1	0	2	17	92	77	16.4303	23	Soltu.DM.09G027470.1	-
SiRNA_part182	gnl|BL_ORD_ID|28044	93.75	16	1	0	1	16	1180	1195	16.4303	23	Soltu.DM.04G030300.1	-
SiRNA_part182	gnl|BL_ORD_ID|21187	93.75	16	1	0	2	17	905	920	16.4303	23	Soltu.DM.11G024390.1	-
SiRNA_part182	gnl|BL_ORD_ID|20227	93.75	16	1	0	1	16	904	919	16.4303	23	Soltu.DM.08G016970.1	-
SiRNA_part182	gnl|BL_ORD_ID|19882	93.75	16	1	0	1	16	31	16	16.4303	23	Soltu.DM.05G017960.2	-
SiRNA_part182	gnl|BL_ORD_ID|18556	93.75	16	1	0	3	18	1285	1270	16.4303	23	Soltu.DM.06G010770.1	-
SiRNA_part182	gnl|BL_ORD_ID|16161	93.75	16	1	0	1	16	1678	1663	16.4303	23	Soltu.DM.06G032850.1	-
SiRNA_part182	gnl|BL_ORD_ID|15384	93.75	16	1	0	1	16	795	810	16.4303	23	Soltu.DM.05G009790.1	-
SiRNA_part182	gnl|BL_ORD_ID|14102	93.75	16	1	0	5	20	844	829	16.4303	23	Soltu.DM.09G008770.1	-
SiRNA_part182	gnl|BL_ORD_ID|8401	93.75	16	1	0	2	17	285	270	16.4303	23	Soltu.DM.02G007420.1	-
SiRNA_part182	gnl|BL_ORD_ID|8313	93.75	16	1	0	2	17	99	84	16.4303	23	Soltu.DM.11G026480.1	-
SiRNA_part182	gnl|BL_ORD_ID|7517	93.75	16	1	0	4	19	482	497	16.4303	23	Soltu.DM.03G002510.1	-
SiRNA_part182	gnl|BL_ORD_ID|7220	93.75	16	1	0	1	16	287	302	16.4303	23	Soltu.DM.01G011760.1	-
SiRNA_part182	gnl|BL_ORD_ID|6074	93.75	16	1	0	4	19	2144	2159	16.4303	23	Soltu.DM.06G028960.1	-
SiRNA_part182	gnl|BL_ORD_ID|5422	93.75	16	1	0	1	16	3115	3130	16.4303	23	Soltu.DM.07G025460.1	-
SiRNA_part182	gnl|BL_ORD_ID|5136	93.75	16	1	0	1	16	53	38	16.4303	23	Soltu.DM.01G042150.4	-
SiRNA_part182	gnl|BL_ORD_ID|3288	93.75	16	1	0	2	17	93	78	16.4303	23	Soltu.DM.01G017360.1	-
SiRNA_part183	gnl|BL_ORD_ID|28965	93.75	16	1	0	1	16	92	77	16.4303	23	Soltu.DM.09G027470.1	-
SiRNA_part183	gnl|BL_ORD_ID|25349	93.75	16	1	0	6	21	1730	1715	16.4303	23	Soltu.DM.08G027420.1	-
SiRNA_part183	gnl|BL_ORD_ID|22428	93.75	16	1	0	1	16	735	720	16.4303	23	Soltu.DM.03G023340.1	-
SiRNA_part183	gnl|BL_ORD_ID|22255	93.75	16	1	0	1	16	168	183	16.4303	23	Soltu.DM.06G029500.3	-
SiRNA_part183	gnl|BL_ORD_ID|21187	93.75	16	1	0	1	16	905	920	16.4303	23	Soltu.DM.11G024390.1	-
SiRNA_part183	gnl|BL_ORD_ID|18556	93.75	16	1	0	2	17	1285	1270	16.4303	23	Soltu.DM.06G010770.1	-
SiRNA_part183	gnl|BL_ORD_ID|14721	93.75	16	1	0	1	16	121	106	16.4303	23	Soltu.DM.09G003390.1	-
SiRNA_part183	gnl|BL_ORD_ID|14102	93.75	16	1	0	4	19	844	829	16.4303	23	Soltu.DM.09G008770.1	-
SiRNA_part183	gnl|BL_ORD_ID|9373	93.75	16	1	0	6	21	2488	2503	16.4303	23	Soltu.DM.12G005030.1	-
SiRNA_part183	gnl|BL_ORD_ID|8968	93.75	16	1	0	1	16	926	911	16.4303	23	Soltu.DM.03G018350.1	-
SiRNA_part183	gnl|BL_ORD_ID|8401	93.75	16	1	0	1	16	285	270	16.4303	23	Soltu.DM.02G007420.1	-
SiRNA_part183	gnl|BL_ORD_ID|8313	93.75	16	1	0	1	16	99	84	16.4303	23	Soltu.DM.11G026480.1	-
SiRNA_part183	gnl|BL_ORD_ID|7517	93.75	16	1	0	3	18	482	497	16.4303	23	Soltu.DM.03G002510.1	-
SiRNA_part183	gnl|BL_ORD_ID|6074	93.75	16	1	0	3	18	2144	2159	16.4303	23	Soltu.DM.06G028960.1	-
SiRNA_part183	gnl|BL_ORD_ID|3288	93.75	16	1	0	1	16	93	78	16.4303	23	Soltu.DM.01G017360.1	-
SiRNA_part184	gnl|BL_ORD_ID|30444	93.75	16	1	0	1	16	1754	1769	16.4303	23	Soltu.DM.04G036400.1	-
SiRNA_part184	gnl|BL_ORD_ID|18556	93.75	16	1	0	1	16	1285	1270	16.4303	23	Soltu.DM.06G010770.1	-
SiRNA_part184	gnl|BL_ORD_ID|18356	93.75	16	1	0	1	16	64	79	16.4303	23	Soltu.DM.09G015800.1	-
SiRNA_part184	gnl|BL_ORD_ID|14102	93.75	16	1	0	3	18	844	829	16.4303	23	Soltu.DM.09G008770.1	-
SiRNA_part184	gnl|BL_ORD_ID|7517	93.75	16	1	0	2	17	482	497	16.4303	23	Soltu.DM.03G002510.1	-
SiRNA_part184	gnl|BL_ORD_ID|6074	93.75	16	1	0	2	17	2144	2159	16.4303	23	Soltu.DM.06G028960.1	-
SiRNA_part185	gnl|BL_ORD_ID|14102	93.75	16	1	0	2	17	844	829	16.4303	23	Soltu.DM.09G008770.1	-
SiRNA_part185	gnl|BL_ORD_ID|7517	93.75	16	1	0	1	16	482	497	16.4303	23	Soltu.DM.03G002510.1	-
SiRNA_part185	gnl|BL_ORD_ID|6074	93.75	16	1	0	1	16	2144	2159	16.4303	23	Soltu.DM.06G028960.1	-
SiRNA_part186	gnl|BL_ORD_ID|14102	93.75	16	1	0	1	16	844	829	16.4303	23	Soltu.DM.09G008770.1	-
SiRNA_part186	gnl|BL_ORD_ID|1763	93.75	16	1	0	1	16	111	96	16.4303	23	Soltu.DM.01G051290.1	-
SiRNA_part187	gnl|BL_ORD_ID|13443	100	16	0	0	6	21	2636	2651	0.067399	31	Soltu.DM.04G011800.1	-
SiRNA_part188	gnl|BL_ORD_ID|13443	100	16	0	0	5	20	2636	2651	0.067399	31	Soltu.DM.04G011800.1	-
SiRNA_part189	gnl|BL_ORD_ID|13443	100	16	0	0	4	19	2636	2651	0.067399	31	Soltu.DM.04G011800.1	-
SiRNA_part189	gnl|BL_ORD_ID|25349	93.75	16	1	0	1	16	1729	1714	16.4303	23	Soltu.DM.08G027420.1	-
SiRNA_part189	gnl|BL_ORD_ID|11984	93.75	16	1	0	6	21	82	97	16.4303	23	Soltu.DM.12G005830.1	-
SiRNA_part189	gnl|BL_ORD_ID|9373	93.75	16	1	0	1	16	2489	2504	16.4303	23	Soltu.DM.12G005030.1	-
SiRNA_part190	gnl|BL_ORD_ID|13443	100	16	0	0	3	18	2636	2651	0.067399	31	Soltu.DM.04G011800.1	-
SiRNA_part191	gnl|BL_ORD_ID|13443	100	16	0	0	2	17	2636	2651	0.067399	31	Soltu.DM.04G011800.1	-
SiRNA_part191	gnl|BL_ORD_ID|22052	93.75	16	1	0	6	21	1211	1196	16.4303	23	Soltu.DM.07G020230.1	-
SiRNA_part192	gnl|BL_ORD_ID|13443	100	16	0	0	1	16	2636	2651	0.067399	31	Soltu.DM.04G011800.1	-
SiRNA_part192	gnl|BL_ORD_ID|22052	93.75	16	1	0	5	20	1211	1196	16.4303	23	Soltu.DM.07G020230.1	-
SiRNA_part193	gnl|BL_ORD_ID|22052	93.75	16	1	0	4	19	1211	1196	16.4303	23	Soltu.DM.07G020230.1	-
SiRNA_part194	gnl|BL_ORD_ID|22052	93.75	16	1	0	3	18	1211	1196	16.4303	23	Soltu.DM.07G020230.1	-
SiRNA_part195	gnl|BL_ORD_ID|22052	93.75	16	1	0	2	17	1211	1196	16.4303	23	Soltu.DM.07G020230.1	-
SiRNA_part195	gnl|BL_ORD_ID|11984	93.75	16	1	0	1	16	83	98	16.4303	23	Soltu.DM.12G005830.1	-
SiRNA_part196	gnl|BL_ORD_ID|22052	93.75	16	1	0	1	16	1211	1196	16.4303	23	Soltu.DM.07G020230.1	-
SiRNA_part201	gnl|BL_ORD_ID|6768	93.75	16	1	0	6	21	118	133	16.4303	23	Soltu.DM.03G018550.1	-
SiRNA_part202	gnl|BL_ORD_ID|27463	93.75	16	1	0	6	21	50	35	16.4303	23	Soltu.DM.12G024010.1	-
SiRNA_part202	gnl|BL_ORD_ID|6768	93.75	16	1	0	5	20	118	133	16.4303	23	Soltu.DM.03G018550.1	-
SiRNA_part203	gnl|BL_ORD_ID|27463	93.75	16	1	0	5	20	50	35	16.4303	23	Soltu.DM.12G024010.1	-
SiRNA_part203	gnl|BL_ORD_ID|7421	93.75	16	1	0	6	21	2642	2657	16.4303	23	Soltu.DM.08G023290.1	-
SiRNA_part203	gnl|BL_ORD_ID|6768	93.75	16	1	0	4	19	118	133	16.4303	23	Soltu.DM.03G018550.1	-
SiRNA_part204	gnl|BL_ORD_ID|27463	93.75	16	1	0	4	19	50	35	16.4303	23	Soltu.DM.12G024010.1	-
SiRNA_part204	gnl|BL_ORD_ID|15397	93.75	16	1	0	6	21	221	206	16.4303	23	Soltu.DM.07G027730.1	-
SiRNA_part204	gnl|BL_ORD_ID|6768	93.75	16	1	0	3	18	118	133	16.4303	23	Soltu.DM.03G018550.1	-
SiRNA_part205	gnl|BL_ORD_ID|27463	93.75	16	1	0	3	18	50	35	16.4303	23	Soltu.DM.12G024010.1	-
SiRNA_part205	gnl|BL_ORD_ID|15397	93.75	16	1	0	5	20	221	206	16.4303	23	Soltu.DM.07G027730.1	-
SiRNA_part205	gnl|BL_ORD_ID|6768	93.75	16	1	0	2	17	118	133	16.4303	23	Soltu.DM.03G018550.1	-
SiRNA_part206	gnl|BL_ORD_ID|27463	93.75	16	1	0	2	17	50	35	16.4303	23	Soltu.DM.12G024010.1	-
SiRNA_part206	gnl|BL_ORD_ID|15397	93.75	16	1	0	4	19	221	206	16.4303	23	Soltu.DM.07G027730.1	-
SiRNA_part206	gnl|BL_ORD_ID|6768	93.75	16	1	0	1	16	118	133	16.4303	23	Soltu.DM.03G018550.1	-
SiRNA_part207	gnl|BL_ORD_ID|27463	93.75	16	1	0	1	16	50	35	16.4303	23	Soltu.DM.12G024010.1	-
SiRNA_part207	gnl|BL_ORD_ID|15397	93.75	16	1	0	3	18	221	206	16.4303	23	Soltu.DM.07G027730.1	-
SiRNA_part207	gnl|BL_ORD_ID|28706	93.75	16	1	0	6	21	894	909	16.4303	23	Soltu.DM.01G002470.1	-
SiRNA_part208	gnl|BL_ORD_ID|15397	93.75	16	1	0	2	17	221	206	16.4303	23	Soltu.DM.07G027730.1	-
SiRNA_part208	gnl|BL_ORD_ID|28706	93.75	16	1	0	5	20	894	909	16.4303	23	Soltu.DM.01G002470.1	-
SiRNA_part209	gnl|BL_ORD_ID|15397	93.75	16	1	0	1	16	221	206	16.4303	23	Soltu.DM.07G027730.1	-
SiRNA_part209	gnl|BL_ORD_ID|28706	93.75	16	1	0	4	19	894	909	16.4303	23	Soltu.DM.01G002470.1	-
SiRNA_part209	gnl|BL_ORD_ID|7421	93.75	16	1	0	1	16	2643	2658	16.4303	23	Soltu.DM.08G023290.1	-
SiRNA_part210	gnl|BL_ORD_ID|28706	93.75	16	1	0	3	18	894	909	16.4303	23	Soltu.DM.01G002470.1	-
SiRNA_part211	gnl|BL_ORD_ID|28706	93.75	16	1	0	2	17	894	909	16.4303	23	Soltu.DM.01G002470.1	-
SiRNA_part212	gnl|BL_ORD_ID|28706	93.75	16	1	0	1	16	894	909	16.4303	23	Soltu.DM.01G002470.1	-
SiRNA_part212	gnl|BL_ORD_ID|5838	93.75	16	1	0	6	21	3192	3207	16.4303	23	Soltu.DM.11G019350.1	-
SiRNA_part213	gnl|BL_ORD_ID|5838	93.75	16	1	0	5	20	3192	3207	16.4303	23	Soltu.DM.11G019350.1	-
SiRNA_part214	gnl|BL_ORD_ID|5838	93.75	16	1	0	4	19	3192	3207	16.4303	23	Soltu.DM.11G019350.1	-
SiRNA_part215	gnl|BL_ORD_ID|5838	93.75	16	1	0	3	18	3192	3207	16.4303	23	Soltu.DM.11G019350.1	-
SiRNA_part216	gnl|BL_ORD_ID|5838	93.75	16	1	0	2	17	3192	3207	16.4303	23	Soltu.DM.11G019350.1	-
SiRNA_part217	gnl|BL_ORD_ID|5838	93.75	16	1	0	1	16	3192	3207	16.4303	23	Soltu.DM.11G019350.1	-
SiRNA_part235	gnl|BL_ORD_ID|32078	93.75	16	1	0	6	21	770	755	16.4303	23	Soltu.DM.03G020380.1	-
SiRNA_part235	gnl|BL_ORD_ID|22183	93.75	16	1	0	6	21	837	852	16.4303	23	Soltu.DM.11G009380.1	-
SiRNA_part236	gnl|BL_ORD_ID|32078	93.75	16	1	0	5	20	770	755	16.4303	23	Soltu.DM.03G020380.1	-
SiRNA_part236	gnl|BL_ORD_ID|22183	93.75	16	1	0	5	20	837	852	16.4303	23	Soltu.DM.11G009380.1	-
SiRNA_part236	gnl|BL_ORD_ID|18982	93.75	16	1	0	6	21	518	533	16.4303	23	Soltu.DM.05G012330.1	-
SiRNA_part236	gnl|BL_ORD_ID|2662	93.75	16	1	0	6	21	541	556	16.4303	23	Soltu.DM.05G012350.1	-
SiRNA_part237	gnl|BL_ORD_ID|32078	93.75	16	1	0	4	19	770	755	16.4303	23	Soltu.DM.03G020380.1	-
SiRNA_part237	gnl|BL_ORD_ID|22183	93.75	16	1	0	4	19	837	852	16.4303	23	Soltu.DM.11G009380.1	-
SiRNA_part237	gnl|BL_ORD_ID|9701	93.75	16	1	0	6	21	367	382	16.4303	23	Soltu.DM.02G008600.2	-
SiRNA_part238	gnl|BL_ORD_ID|32078	93.75	16	1	0	3	18	770	755	16.4303	23	Soltu.DM.03G020380.1	-
SiRNA_part238	gnl|BL_ORD_ID|22183	93.75	16	1	0	3	18	837	852	16.4303	23	Soltu.DM.11G009380.1	-
SiRNA_part238	gnl|BL_ORD_ID|9701	93.75	16	1	0	5	20	367	382	16.4303	23	Soltu.DM.02G008600.2	-
SiRNA_part239	gnl|BL_ORD_ID|32078	93.75	16	1	0	2	17	770	755	16.4303	23	Soltu.DM.03G020380.1	-
SiRNA_part239	gnl|BL_ORD_ID|28584	93.75	16	1	0	6	21	502	487	16.4303	23	Soltu.DM.09G014220.5	-
SiRNA_part239	gnl|BL_ORD_ID|22183	93.75	16	1	0	2	17	837	852	16.4303	23	Soltu.DM.11G009380.1	-
SiRNA_part239	gnl|BL_ORD_ID|9701	93.75	16	1	0	4	19	367	382	16.4303	23	Soltu.DM.02G008600.2	-
SiRNA_part240	gnl|BL_ORD_ID|32548	93.75	16	1	0	6	21	26	11	16.4303	23	Soltu.DM.02G019330.1	-
SiRNA_part240	gnl|BL_ORD_ID|32078	93.75	16	1	0	1	16	770	755	16.4303	23	Soltu.DM.03G020380.1	-
SiRNA_part240	gnl|BL_ORD_ID|31529	93.75	16	1	0	6	21	314	329	16.4303	23	Soltu.DM.10G019630.1	-
SiRNA_part240	gnl|BL_ORD_ID|28584	93.75	16	1	0	5	20	502	487	16.4303	23	Soltu.DM.09G014220.5	-
SiRNA_part240	gnl|BL_ORD_ID|22183	93.75	16	1	0	1	16	837	852	16.4303	23	Soltu.DM.11G009380.1	-
SiRNA_part240	gnl|BL_ORD_ID|18892	93.75	16	1	0	6	21	8	23	16.4303	23	Soltu.DM.04G020570.1	-
SiRNA_part240	gnl|BL_ORD_ID|18029	93.75	16	1	0	6	21	557	572	16.4303	23	Soltu.DM.12G000150.1	-
SiRNA_part240	gnl|BL_ORD_ID|15753	93.75	16	1	0	6	21	695	710	16.4303	23	Soltu.DM.02G034470.1	-
SiRNA_part240	gnl|BL_ORD_ID|9857	93.75	16	1	0	6	21	683	698	16.4303	23	Soltu.DM.01G001640.1	-
SiRNA_part240	gnl|BL_ORD_ID|9701	93.75	16	1	0	3	18	367	382	16.4303	23	Soltu.DM.02G008600.2	-
SiRNA_part241	gnl|BL_ORD_ID|31529	93.75	16	1	0	5	20	314	329	16.4303	23	Soltu.DM.10G019630.1	-
SiRNA_part241	gnl|BL_ORD_ID|28584	93.75	16	1	0	4	19	502	487	16.4303	23	Soltu.DM.09G014220.5	-
SiRNA_part241	gnl|BL_ORD_ID|23344	93.75	16	1	0	6	21	1485	1470	16.4303	23	Soltu.DM.10G029050.1	-
SiRNA_part241	gnl|BL_ORD_ID|18892	93.75	16	1	0	5	20	8	23	16.4303	23	Soltu.DM.04G020570.1	-
SiRNA_part241	gnl|BL_ORD_ID|18029	93.75	16	1	0	5	20	557	572	16.4303	23	Soltu.DM.12G000150.1	-
SiRNA_part241	gnl|BL_ORD_ID|17998	93.75	16	1	0	6	21	2439	2454	16.4303	23	Soltu.DM.12G020000.1	-
SiRNA_part241	gnl|BL_ORD_ID|15753	93.75	16	1	0	5	20	695	710	16.4303	23	Soltu.DM.02G034470.1	-
SiRNA_part241	gnl|BL_ORD_ID|15684	93.75	16	1	0	6	21	2487	2502	16.4303	23	Soltu.DM.08G006170.1	-
SiRNA_part241	gnl|BL_ORD_ID|11967	93.75	16	1	0	6	21	344	359	16.4303	23	Soltu.DM.11G007890.1	-
SiRNA_part241	gnl|BL_ORD_ID|9857	93.75	16	1	0	5	20	683	698	16.4303	23	Soltu.DM.01G001640.1	-
SiRNA_part241	gnl|BL_ORD_ID|9701	93.75	16	1	0	2	17	367	382	16.4303	23	Soltu.DM.02G008600.2	-
SiRNA_part241	gnl|BL_ORD_ID|3654	93.75	16	1	0	6	21	2238	2253	16.4303	23	Soltu.DM.12G003760.1	-
SiRNA_part241	gnl|BL_ORD_ID|2451	93.75	16	1	0	6	21	897	912	16.4303	23	Soltu.DM.12G027430.1	-
SiRNA_part242	gnl|BL_ORD_ID|13232	100	16	0	0	6	21	357	372	0.067399	31	Soltu.DM.09G002100.2	-
SiRNA_part242	gnl|BL_ORD_ID|31529	93.75	16	1	0	4	19	314	329	16.4303	23	Soltu.DM.10G019630.1	-
SiRNA_part242	gnl|BL_ORD_ID|28584	93.75	16	1	0	3	18	502	487	16.4303	23	Soltu.DM.09G014220.5	-
SiRNA_part242	gnl|BL_ORD_ID|26172	93.75	16	1	0	6	21	1504	1489	16.4303	23	Soltu.DM.08G020340.1	-
SiRNA_part242	gnl|BL_ORD_ID|18892	93.75	16	1	0	4	19	8	23	16.4303	23	Soltu.DM.04G020570.1	-
SiRNA_part242	gnl|BL_ORD_ID|18029	93.75	16	1	0	4	19	557	572	16.4303	23	Soltu.DM.12G000150.1	-
SiRNA_part242	gnl|BL_ORD_ID|17998	93.75	16	1	0	5	20	2439	2454	16.4303	23	Soltu.DM.12G020000.1	-
SiRNA_part242	gnl|BL_ORD_ID|15753	93.75	16	1	0	4	19	695	710	16.4303	23	Soltu.DM.02G034470.1	-
SiRNA_part242	gnl|BL_ORD_ID|15684	93.75	16	1	0	5	20	2487	2502	16.4303	23	Soltu.DM.08G006170.1	-
SiRNA_part242	gnl|BL_ORD_ID|11967	93.75	16	1	0	5	20	344	359	16.4303	23	Soltu.DM.11G007890.1	-
SiRNA_part242	gnl|BL_ORD_ID|9857	93.75	16	1	0	4	19	683	698	16.4303	23	Soltu.DM.01G001640.1	-
SiRNA_part242	gnl|BL_ORD_ID|9701	93.75	16	1	0	1	16	367	382	16.4303	23	Soltu.DM.02G008600.2	-
[truncated: 63,536 more rows]

## Sheet: Subject different ID
SubjectDefID
Soltu.DM.04G035210.1
Soltu.DM.07G023400.2
Soltu.DM.03G031490.1
Soltu.DM.04G021140.1
Soltu.DM.01G014420.1
Soltu.DM.12G030000.3
Soltu.DM.04G031270.1
Soltu.DM.01G040960.1
Soltu.DM.03G009280.1
Soltu.DM.03G031230.1
Soltu.DM.02G025430.1
Soltu.DM.04G004730.1
Soltu.DM.01G000200.1
Soltu.DM.01G000210.1
Soltu.DM.06G011120.1
Soltu.DM.08G005640.1
Soltu.DM.08G025860.1
Soltu.DM.09G013550.1
Soltu.DM.10G000830.1
Soltu.DM.03G006870.1
Soltu.DM.06G024900.1
Soltu.DM.06G027360.1
Soltu.DM.07G023280.1
Soltu.DM.06G012790.1
Soltu.DM.03G028280.1
Soltu.DM.11G010730.1
Soltu.DM.12G029250.1
Soltu.DM.02G015550.1
Soltu.DM.05G007480.1
Soltu.DM.11G020140.1
Soltu.DM.04G010770.2
Soltu.DM.05G000640.1
Soltu.DM.07G027320.1
Soltu.DM.10G024970.1
Soltu.DM.05G012330.1
Soltu.DM.05G012350.1
Soltu.DM.08G011320.1
Soltu.DM.01G038460.1
Soltu.DM.05G006330.1
Soltu.DM.01G005520.1
Soltu.DM.04G008340.1
Soltu.DM.03G023880.1
Soltu.DM.03G022180.1
Soltu.DM.12G007480.1
Soltu.DM.12G017950.1
Soltu.DM.06G014480.1
Soltu.DM.06G014450.1
Soltu.DM.06G021050.1
Soltu.DM.04G015770.1
Soltu.DM.11G013230.1
Soltu.DM.04G028010.1
Soltu.DM.08G010310.1
Soltu.DM.01G026550.3
Soltu.DM.10G017750.1
Soltu.DM.04G035760.1
Soltu.DM.01G006780.1
Soltu.DM.03G020890.1
Soltu.DM.03G033120.1
Soltu.DM.07G018750.1
Soltu.DM.03G021200.1
Soltu.DM.09G013560.1
Soltu.DM.05G014000.1
Soltu.DM.01G031510.1
Soltu.DM.04G028800.1
Soltu.DM.02G012460.1
Soltu.DM.01G026640.1
Soltu.DM.05G013510.1
Soltu.DM.10G029050.1
Soltu.DM.05G025440.1
Soltu.DM.07G028390.2
Soltu.DM.05G002880.2
Soltu.DM.02G029920.1
Soltu.DM.09G031490.1
Soltu.DM.01G030110.2
Soltu.DM.12G025450.1
Soltu.DM.07G012600.1
Soltu.DM.04G036790.1
Soltu.DM.01G043790.1
Soltu.DM.04G022830.1
Soltu.DM.04G030650.1
Soltu.DM.01G049280.1
Soltu.DM.01G049260.1
Soltu.DM.12G021870.1
Soltu.DM.01G048110.1
Soltu.DM.09G009620.2
Soltu.DM.06G022870.1
Soltu.DM.09G017980.3
Soltu.DM.07G002160.3
Soltu.DM.07G016530.1
Soltu.DM.03G009980.3
Soltu.DM.04G032170.1
Soltu.DM.12G005260.1
Soltu.DM.02G004840.1
Soltu.DM.09G013800.1
Soltu.DM.09G005210.1
Soltu.DM.12G001040.3
Soltu.DM.02G022410.1
Soltu.DM.05G027330.1
Soltu.DM.04G025930.1
Soltu.DM.08G027160.1
Soltu.DM.04G017430.1
Soltu.DM.05G017960.2
Soltu.DM.06G003230.1
Soltu.DM.03G023340.1
Soltu.DM.06G029500.3
Soltu.DM.03G018350.1
Soltu.DM.04G036400.1
Soltu.DM.09G014070.1
Soltu.DM.07G005310.1
Soltu.DM.02G005200.1
Soltu.DM.08G017050.1
Soltu.DM.11G022110.1
Soltu.DM.08G021150.1
Soltu.DM.12G009170.1
Soltu.DM.08G005510.1
Soltu.DM.08G022110.1
Soltu.DM.02G025300.1
Soltu.DM.07G013420.1
Soltu.DM.10G009650.2
Soltu.DM.02G023640.1
Soltu.DM.02G001880.1
Soltu.DM.06G004470.1
Soltu.DM.04G017530.1
Soltu.DM.06G023510.1
Soltu.DM.03G011530.1
Soltu.DM.03G016710.1
Soltu.DM.01G000880.1
Soltu.DM.02G026650.1
Soltu.DM.08G024760.1
Soltu.DM.01G038750.1
Soltu.DM.12G006430.1
Soltu.DM.04G031580.1
Soltu.DM.03G024040.1
Soltu.DM.03G019400.1
Soltu.DM.06G004060.1
Soltu.DM.11G011020.1
Soltu.DM.04G034930.1
Soltu.DM.05G003990.1
Soltu.DM.02G032730.2
Soltu.DM.08G001940.1
Soltu.DM.03G032640.1
Soltu.DM.03G035620.1
Soltu.DM.02G026350.1
Soltu.DM.01G007090.1
Soltu.DM.04G016850.1
Soltu.DM.07G025640.1
Soltu.DM.11G021210.1
Soltu.DM.09G020170.1
Soltu.DM.01G049620.1
Soltu.DM.12G025790.1
Soltu.DM.01G023640.1
Soltu.DM.02G018930.2
Soltu.DM.05G024530.1
Soltu.DM.04G030300.1
Soltu.DM.06G032850.1
Soltu.DM.09G003390.1
Soltu.DM.09G015800.1
Soltu.DM.01G051290.1
Soltu.DM.08G027420.1
Soltu.DM.12G005030.1
Soltu.DM.12G005830.1
Soltu.DM.08G023290.1
Soltu.DM.02G019330.1
Soltu.DM.09G002100.2
Soltu.DM.07G017210.1
Soltu.DM.05G002470.1
Soltu.DM.01G005570.3
Soltu.DM.03G032550.1
Soltu.DM.04G034320.1
Soltu.DM.08G028630.1
Soltu.DM.04G020750.1
Soltu.DM.10G014810.1
Soltu.DM.06G015480.1
Soltu.DM.03G013200.1
Soltu.DM.04G036310.2
Soltu.DM.03G000200.1
Soltu.DM.03G030400.2
Soltu.DM.05G004660.2
Soltu.DM.03G035300.1
Soltu.DM.03G035280.6
Soltu.DM.03G026670.1
Soltu.DM.12G005310.1
Soltu.DM.01G037790.1
Soltu.DM.02G005800.1
Soltu.DM.12G001980.1
Soltu.DM.01G016740.1
Soltu.DM.06G012850.1
Soltu.DM.07G000420.1
Soltu.DM.11G019650.1
Soltu.DM.01G045560.1
Soltu.DM.01G023360.2
Soltu.DM.10G027780.1
Soltu.DM.10G004450.1
Soltu.DM.03G037440.2
Soltu.DM.09G020910.1
Soltu.DM.06G014430.1
Soltu.DM.02G017050.1
Soltu.DM.06G027860.1
Soltu.DM.03G001530.1
Soltu.DM.04G004350.1
Soltu.DM.03G001720.1
Soltu.DM.04G031510.2
Soltu.DM.03G001400.1
Soltu.DM.12G006530.1
Soltu.DM.03G007800.1
Soltu.DM.01G022570.2
Soltu.DM.11G017220.2
Soltu.DM.01G046280.2
Soltu.DM.05G025260.1
Soltu.DM.03G007440.4
Soltu.DM.07G006960.1
Soltu.DM.01G028210.1
Soltu.DM.03G015000.4
Soltu.DM.03G037660.1
Soltu.DM.04G037960.1
Soltu.DM.01G002300.1
Soltu.DM.01G042030.1
Soltu.DM.01G042700.1
Soltu.DM.07G003960.2
Soltu.DM.06G025780.1
Soltu.DM.03G019140.1
Soltu.DM.11G018590.1
Soltu.DM.02G033200.1
Soltu.DM.04G017420.1
Soltu.DM.08G011470.1
Soltu.DM.01G034110.1
Soltu.DM.01G027680.1
Soltu.DM.03G002940.1
Soltu.DM.10G002780.1
Soltu.DM.05G008950.1
Soltu.DM.10G015740.1
Soltu.DM.02G025730.1
Soltu.DM.04G007140.2
Soltu.DM.04G008520.1
Soltu.DM.04G029020.1
Soltu.DM.02G015700.1
Soltu.DM.06G023660.1
Soltu.DM.03G021770.4
Soltu.DM.10G008720.1
Soltu.DM.04G010980.1
Soltu.DM.01G037840.2
Soltu.DM.02G032500.1
Soltu.DM.07G001480.1
Soltu.DM.09G025210.1
Soltu.DM.08G019430.1
Soltu.DM.10G021990.2
Soltu.DM.09G020180.1
Soltu.DM.05G002210.1
Soltu.DM.02G031500.1
Soltu.DM.01G002670.1
Soltu.DM.11G010970.1
Soltu.DM.12G021490.1
Soltu.DM.06G021120.1
Soltu.DM.10G026440.1
Soltu.DM.06G016750.1
Soltu.DM.01G038470.1
Soltu.DM.03G036040.1
Soltu.DM.04G035690.1
Soltu.DM.09G013660.2
Soltu.DM.07G007400.1
Soltu.DM.10G021420.1
Soltu.DM.02G002710.1
Soltu.DM.05G026320.1
Soltu.DM.04G019470.1
Soltu.DM.02G011240.1
Soltu.DM.04G001930.1
Soltu.DM.10G012990.1
Soltu.DM.09G011290.2
Soltu.DM.09G005670.1
Soltu.DM.04G035400.1
Soltu.DM.06G028280.1
Soltu.DM.09G022780.1
Soltu.DM.02G006460.1
Soltu.DM.07G018420.1
Soltu.DM.04G025840.5
Soltu.DM.05G005320.2
Soltu.DM.08G004550.1
Soltu.DM.08G004960.1
Soltu.DM.10G003680.1
Soltu.DM.05G026010.2
Soltu.DM.09G004240.2
Soltu.DM.02G032640.1
Soltu.DM.03G006830.1
Soltu.DM.04G022360.1
Soltu.DM.05G021540.1
Soltu.DM.04G035750.1
Soltu.DM.06G031490.1
Soltu.DM.03G034980.1
Soltu.DM.04G015020.2
Soltu.DM.03G016380.1
Soltu.DM.12G020520.1
Soltu.DM.08G016970.1
Soltu.DM.01G025580.1
Soltu.DM.05G009790.1
Soltu.DM.09G027470.1
Soltu.DM.11G024390.1
Soltu.DM.03G036030.1
Soltu.DM.01G011760.1
Soltu.DM.07G025460.1
Soltu.DM.11G021170.1
Soltu.DM.06G010770.1
Soltu.DM.02G007420.1
Soltu.DM.11G026480.1
Soltu.DM.03G002510.1
Soltu.DM.06G028960.1
Soltu.DM.09G029460.1
Soltu.DM.01G042150.4
Soltu.DM.01G017360.1
Soltu.DM.09G008770.1
Soltu.DM.04G011800.1
Soltu.DM.07G020230.1
Soltu.DM.03G018550.1
Soltu.DM.12G024010.1
Soltu.DM.07G027730.1
Soltu.DM.01G002470.1
Soltu.DM.11G019350.1
Soltu.DM.03G020380.1
Soltu.DM.11G009380.1
Soltu.DM.02G008600.2
Soltu.DM.09G014220.5
Soltu.DM.10G019630.1
Soltu.DM.04G020570.1
Soltu.DM.12G000150.1
Soltu.DM.02G034470.1
Soltu.DM.01G001640.1
Soltu.DM.12G020000.1
Soltu.DM.08G006170.1
Soltu.DM.11G007890.1
Soltu.DM.12G003760.1
Soltu.DM.12G027430.1
Soltu.DM.08G020340.1
Soltu.DM.01G038210.1
Soltu.DM.08G020350.1
Soltu.DM.08G020320.1
Soltu.DM.04G006790.1
Soltu.DM.02G031820.1
Soltu.DM.08G017770.1
Soltu.DM.08G017740.1
Soltu.DM.02G014190.1
Soltu.DM.10G025780.1
Soltu.DM.11G004240.1
Soltu.DM.03G005470.1
Soltu.DM.07G007490.1
Soltu.DM.06G026790.1
Soltu.DM.03G019950.1
Soltu.DM.03G019960.1
Soltu.DM.10G023870.2
Soltu.DM.10G008520.1
Soltu.DM.11G019180.1
Soltu.DM.10G010320.1
Soltu.DM.04G028420.1
Soltu.DM.03G020770.1
Soltu.DM.04G032510.1
Soltu.DM.08G024770.1
Soltu.DM.03G026170.1
Soltu.DM.09G000680.1
Soltu.DM.01G040300.2
Soltu.DM.04G034250.1
Soltu.DM.01G044600.1
Soltu.DM.10G007540.1
Soltu.DM.03G031080.1
Soltu.DM.09G015140.1
Soltu.DM.12G002420.1
Soltu.DM.05G007540.1
Soltu.DM.12G002450.1
Soltu.DM.04G000240.1
Soltu.DM.06G004830.1
Soltu.DM.11G000440.1
Soltu.DM.12G008810.1
Soltu.DM.06G016310.1
Soltu.DM.07G018300.1
Soltu.DM.04G033070.1
Soltu.DM.07G018280.2
Soltu.DM.04G007290.1
Soltu.DM.07G002670.1
Soltu.DM.11G013430.1
Soltu.DM.01G026570.1
Soltu.DM.01G021120.1
Soltu.DM.02G011640.1
Soltu.DM.06G019980.3
Soltu.DM.02G008930.1
