# Supplementary material for: Susceptibility factor StEXA1 interacts with StnCBP to facilitate potato virus Y accumulation through the stress granule-dependent RNA regulatory pathway in potato
Source: Hortic Res. 2022 Jul 22;9:uhac159. doi: 10.1093/hr/uhac159 (PMC9531334; doi:10.1093/hr/uhac159)
Supplement: Web_Material_uhac159 [file web_material_uhac159.zip › supplementary Table S2.xlsx]

## Sheet: diffexpr-results_RiEXA1__VS_E3_
Table S2 genes downregulated in RiStEXA1 lines relative to E3
	baseMean	log2FoldChange	lfcSE	stat	pvalue	padj	annotation
Soltu.DM.06G001140.1	55.7161	-9.34227	1.56151	-5.98285	2.19263e-09	1.0739e-06	Receptor-like protein kinase-related family protein
Soltu.DM.06G013460.1	46.3831	-3.47886	0.838089	-4.15095	3.31101e-05	0.00394457	heat shock protein 90.1
Soltu.DM.02G016690.1	22.8961	-3.31233	0.936593	-3.53657	0.000405361	0.0259714	RAC-like
Soltu.DM.01G006800.1	459.293	-1.42579	0.414073	-3.44334	0.000574578	0.0337431	conserved hypothetical protein
Soltu.DM.06G001110.1	215.733	-2.20415	0.4739	-4.65108	3.30207e-06	0.00060648	indoleacetic acid-induced protein
Soltu.DM.01G032720.1	258.017	-1.04626	0.304203	-3.43934	0.000583125	0.0340337	AGAMOUS-like
Soltu.DM.06G032270.1	74.2135	-2.25849	0.637651	-3.54189	0.000397266	0.0256016	Protein of unknown function (DUF1313)
Soltu.DM.01G010760.1	1325.16	-1.0393	0.306143	-3.39483	0.000686714	0.0383169	A20/AN1-like zinc finger family protein
Soltu.DM.09G002620.1	1060.23	-1.06836	0.23272	-4.59076	4.4163e-06	0.000767924	nodulin MtN21 /EamA-like transporter family protein
Soltu.DM.03G018490.1	224.714	-1.55598	0.457125	-3.40384	0.000664454	0.0373431	hypothetical protein
Soltu.DM.05G005520.1	19.1058	-6.3417	1.70799	-3.71296	0.000204852	0.0155688	hypothetical protein
Soltu.DM.05G019270.1	961.545	-1.59958	0.417029	-3.83565	0.000125234	0.0107109	cytochrome p450 78a9
Soltu.DM.04G002880.1	499.729	-2.10477	0.594823	-3.53847	0.000402446	0.0258598	MLP-like protein
Soltu.DM.04G009270.1	4621.94	-1.18573	0.34226	-3.4644	0.000531406	0.031976	Cystatin/monellin superfamily protein
Soltu.DM.10G015760.1	1245.86	-1.06042	0.282501	-3.75368	0.000174259	0.0138153	cold, circadian rhythm, and rna binding
Soltu.DM.08G020370.1	8407.97	-1.30993	0.337308	-3.8835	0.000102965	0.00961586	nine-cis-epoxycarotenoid dioxygenase
Soltu.DM.04G002810.1	388.671	-1.31829	0.361769	-3.64402	0.00026841	0.0189607	MLP-like protein
Soltu.DM.01G051040.1	463.827	-1.17051	0.302884	-3.86456	0.00011129	0.0101357	myb domain protein
Soltu.DM.09G024950.1	199.015	-1.23088	0.328277	-3.74951	0.000177183	0.0139468	IQ-domain
Soltu.DM.07G013360.1	18.3967	-3.5758	1.06835	-3.34703	0.000816821	0.043172	sucrose synthase
Soltu.DM.06G022210.1	99.3397	-1.66639	0.451779	-3.68851	0.000225575	0.0166277	Dormancy/auxin associated family protein
Soltu.DM.10G007320.2	51.0793	-3.45259	0.728559	-4.73894	2.14843e-06	0.000424629	2-oxoglutarate (2OG) and Fe(II)-dependent oxygenase superfamily protein
Soltu.DM.09G001980.1	101.972	-2.25985	0.64719	-3.49178	0.000479813	0.0298114	laccase
Soltu.DM.08G021340.1	109.288	-4.06467	0.637896	-6.37199	1.86592e-10	1.08224e-07	Heavy metal transport/detoxification superfamily protein
Soltu.DM.01G049630.1	437.103	-2.9163	0.561364	-5.19503	2.04689e-07	6.26575e-05	conserved hypothetical protein
Soltu.DM.07G023370.1	804.849	-1.02458	0.237282	-4.31797	1.57474e-05	0.00218285	TRICHOME BIREFRINGENCE-LIKE
Soltu.DM.06G028190.1	57.1862	-2.08337	0.547367	-3.80618	0.000141131	0.0117334	conserved hypothetical protein
Soltu.DM.08G029230.1	2570.76	-1.08649	0.224217	-4.8457	1.26166e-06	0.000270459	NAD(P)H dehydrogenase subunit S domain containing protein
Soltu.DM.11G021120.1	30.4563	-3.0479	0.779859	-3.90827	9.296e-05	0.00895653	GDSL-like Lipase/Acylhydrolase superfamily protein
Soltu.DM.03G025830.1	1180.26	-1.187	0.298718	-3.97366	7.07767e-05	0.00728934	hypothetical protein
Soltu.DM.09G025570.1	448.896	-1.18993	0.252981	-4.70363	2.55572e-06	0.000485587	CBL-interacting protein kinase
Soltu.DM.01G032400.1	34.7682	-2.95916	0.786152	-3.7641	0.000167148	0.0133962	NAD(P)-binding Rossmann-fold superfamily protein
Soltu.DM.02G007600.1	96.7023	-1.86476	0.473455	-3.93862	8.19528e-05	0.00809973	Acyl-CoA N-acyltransferases (NAT) superfamily protein
Soltu.DM.03G034850.1	40.7766	-2.48739	0.741689	-3.35369	0.000797424	0.0423499	structural molecules
Soltu.DM.06G014850.1	734.471	-1.03568	0.231602	-4.4718	7.75653e-06	0.0012211	AUX/IAA transcriptional regulator family protein
Soltu.DM.05G027080.1	1446.31	-1.00379	0.256566	-3.91239	9.13856e-05	0.00887286	Leucine-rich repeat protein kinase family protein
Soltu.DM.03G028360.1	448.895	-1.36179	0.308909	-4.40837	1.04151e-05	0.00158309	similar to RCD one
Soltu.DM.10G014940.1	257.861	-1.51861	0.308066	-4.9295	8.24406e-07	0.000187319	S-adenosyl-L-methionine-dependent methyltransferases superfamily protein
Soltu.DM.11G024690.1	264.774	-1.61855	0.347107	-4.66298	3.1167e-06	0.000582135	DNAJ homologue
Soltu.DM.10G002110.1	686.586	-1.82872	0.378157	-4.83587	1.32567e-06	0.000280941	B-box type zinc finger family protein
Soltu.DM.05G012550.1	25.2172	-5.72139	1.33076	-4.29934	1.71305e-05	0.0023163	zinc knuckle (CCHC-type) family protein
Soltu.DM.10G028300.3	42.4727	-2.51627	0.654036	-3.84729	0.00011943	0.0106398	nuclear factor Y, subunit A9
Soltu.DM.04G011660.1	3187.57	-1.21313	0.207996	-5.83248	5.46107e-09	2.45637e-06	Plant protein of unknown function (DUF247)
Soltu.DM.04G037180.1	1610.57	-2.36321	0.304206	-7.76845	7.94539e-15	1.59197e-11	SEC14 cytosolic factor family protein / phosphoglyceride transfer family protein
Soltu.DM.02G021860.1	1324.82	-1.88019	0.288825	-6.50978	7.52591e-11	4.483e-08	PPPDE putative thiol peptidase family protein
Soltu.DM.12G022190.1	110.256	-4.04187	0.549685	-7.35307	1.9371e-13	2.66836e-10	Auxin-responsive GH3 family protein
Soltu.DM.04G035210.1	2902.62	-1.53489	0.19146	-8.01675	1.08576e-15	2.65891e-12	GYF domain-containing protein
Soltu.DM.06G024540.1	139.382	-1.33216	0.37259	-3.5754	0.000349694	0.0231136	4-coumarate:CoA ligase
Soltu.DM.03G034350.1	383.124	-1.52155	0.34876	-4.36275	1.28437e-05	0.00189947	conserved hypothetical protein
Soltu.DM.10G002400.1	608.525	-1.0073	0.267102	-3.77123	0.000162447	0.0132115	early nodulin-like protein
Soltu.DM.08G012470.1	263.207	-1.18612	0.306527	-3.86955	0.000109036	0.0100774	conserved hypothetical protein
Soltu.DM.09G003930.1	30.2963	-4.15466	1.17096	-3.54808	0.000388045	0.0250807	DNA repair and meiosis protein (Mre11)
Soltu.DM.02G024790.1	102.392	-1.64723	0.439846	-3.74501	0.000180389	0.0141487	conserved hypothetical protein
Soltu.DM.01G024300.1	5869.49	-1.1279	0.291522	-3.86901	0.000109279	0.0100774	Aluminium induced protein with YGL and LRDR motifs
Soltu.DM.08G030040.1	101.197	-1.55924	0.424514	-3.673	0.000239718	0.0172659	homeobox
Soltu.DM.09G000860.1	57.2555	-3.14907	0.754934	-4.17132	3.02845e-05	0.0037693	laccase
Soltu.DM.06G018660.1	2035.37	-1.31823	0.200963	-6.55955	5.39695e-11	3.30413e-08	PLATZ transcription factor family protein
Soltu.DM.09G005710.1	79.1747	-1.9125	0.519893	-3.67865	0.000234472	0.0170615	PHE ammonia lyase
Soltu.DM.01G031430.2	1402.78	-1.65111	0.24859	-6.64189	3.09685e-11	2.13296e-08	basic helix-loop-helix (bHLH) DNA-binding superfamily protein
Soltu.DM.01G046220.1	1057.3	-1.26814	0.242526	-5.22888	1.70544e-07	5.34754e-05	ethylene-dependent gravitropism-deficient and yellow-green-like
Soltu.DM.05G021740.2	1038.22	-1.43718	0.267862	-5.36535	8.0793e-08	2.87206e-05	Prosystemin domain containing protein
Soltu.DM.04G031350.1	141.758	-1.94155	0.384801	-5.04559	4.52128e-07	0.000120059	Rhamnogalacturonate lyase family protein
Soltu.DM.03G025840.1	656.779	-1.91971	0.302983	-6.33604	2.35748e-10	1.33228e-07	hypothetical protein
Soltu.DM.04G033900.1	130.022	-2.57129	0.427467	-6.01519	1.7968e-09	9.20962e-07	EF hand calcium-binding protein family
Soltu.DM.05G003160.1	28.3843	-3.17559	0.827326	-3.83837	0.000123852	0.0107109	LOB domain-containing protein
Soltu.DM.07G018470.1	801.247	-1.12968	0.230507	-4.90084	9.54273e-07	0.000214614	HOPZ-ACTIVATED RESISTANCE
Soltu.DM.10G007200.1	104.126	-2.00249	0.481839	-4.15594	3.23955e-05	0.00390162	conserved hypothetical protein
Soltu.DM.05G007930.1	151.836	-1.24161	0.373141	-3.32747	0.000876397	0.0452361	MLP-like protein
Soltu.DM.10G022800.1	18.7389	-4.6796	1.21945	-3.83747	0.000124308	0.0107109	Laccase/Diphenol oxidase family protein
Soltu.DM.02G010900.1	248.778	-2.01767	0.548048	-3.68156	0.00023181	0.0169737	hypothetical protein
Soltu.DM.10G018840.1	813.346	-1.60141	0.470553	-3.40326	0.000665873	0.0373431	lipid transfer protein
Soltu.DM.01G047320.1	162.595	-1.49054	0.349398	-4.26601	1.99e-05	0.00257998	S-adenosyl-L-methionine-dependent methyltransferases superfamily protein
Soltu.DM.09G009440.2	314.472	-3.98293	0.335211	-11.8819	1.4705e-32	3.24099e-28	heat shock protein 17.4
Soltu.DM.04G030620.1	155.284	-1.63718	0.454592	-3.60143	0.000316472	0.0213958	conserved hypothetical protein
Soltu.DM.11G020040.5	258.574	-1.6593	0.465398	-3.56533	0.000363402	0.0237667	MATE efflux family protein
Soltu.DM.09G005690.1	2411.19	-2.13072	0.359152	-5.93264	2.98095e-09	1.39788e-06	PHE ammonia lyase
Soltu.DM.04G018210.1	600.311	-1.14018	0.249676	-4.56663	4.95628e-06	0.000846793	tetraspanin6
Soltu.DM.04G004050.3	90.8626	-2.97886	0.568177	-5.24283	1.58129e-07	5.05097e-05	S-locus lectin protein kinase family protein
Soltu.DM.02G021880.1	1079.95	-1.76233	0.265649	-6.63407	3.26554e-11	2.18099e-08	PPPDE putative thiol peptidase family protein
Soltu.DM.08G030020.1	312.739	-1.14774	0.286864	-4.00101	6.30724e-05	0.00668324	methionine gamma-lyase
Soltu.DM.09G023580.1	8792.9	-1.51683	0.447985	-3.3859	0.000709465	0.0389711	senescence-associated gene
Soltu.DM.01G022590.2	154.805	-1.52619	0.392601	-3.88739	0.000101327	0.00954381	hypothetical protein
Soltu.DM.04G024840.1	227.019	-1.25637	0.309049	-4.06526	4.79797e-05	0.00531393	metallothionein 2B
Soltu.DM.06G018140.1	176.461	-1.74345	0.369141	-4.723	2.32392e-06	0.000453267	Oleosin family protein
Soltu.DM.09G009470.1	52.5125	-2.7924	0.674586	-4.13943	3.48172e-05	0.00412565	heat shock protein 17.4
Soltu.DM.03G012480.1	126.973	-1.26849	0.385423	-3.29117	0.00099771	0.0493956	protein phosphatase 2CA
Soltu.DM.10G014570.1	82.7713	-2.16177	0.520129	-4.15621	3.23569e-05	0.00390162	zinc finger protein
Soltu.DM.06G024310.1	1752.9	-1.1645	0.20403	-5.70751	1.1464e-08	4.95422e-06	Chaperone DnaJ-domain superfamily protein
Soltu.DM.06G002740.1	7990.05	-1.01813	0.19247	-5.28981	1.22446e-07	4.15186e-05	ubiquitin-conjugating enzyme
Soltu.DM.10G015770.1	365.814	-1.19109	0.31716	-3.75548	0.000173009	0.0138153	cold, circadian rhythm, and rna binding
Soltu.DM.09G009450.1	58.5884	-3.52427	0.607439	-5.80185	6.55878e-09	2.89111e-06	heat shock protein 17.4
Soltu.DM.01G037570.1	4637.05	-1.19372	0.301933	-3.9536	7.69849e-05	0.00781911	Leucine-rich repeat (LRR) family protein
Soltu.DM.10G027350.1	190.992	-1.95178	0.536516	-3.63788	0.000274888	0.0192947	UDP-glycosyltransferase 73B4
Soltu.DM.04G002320.1	245.697	-2.56369	0.389989	-6.57376	4.90616e-11	3.08948e-08	phytochrome interacting factor
Soltu.DM.03G019030.1	188.524	-1.13334	0.342966	-3.30452	0.000951395	0.0477648	Homeodomain-like superfamily protein
Soltu.DM.06G033860.1	59.768	-2.6584	0.586675	-4.5313	5.86206e-06	0.000964178	NAD(P)-binding Rossmann-fold superfamily protein
Soltu.DM.03G031200.1	95.1958	-1.87807	0.472584	-3.97405	7.0661e-05	0.00728934	NOD26-like intrinsic protein 6;1
Soltu.DM.06G031790.3	932.072	-1.07667	0.278398	-3.86736	0.000110018	0.0101006	conserved hypothetical protein
Soltu.DM.06G030590.1	44.4628	-2.3685	0.682101	-3.47236	0.0005159	0.0314971	FASCICLIN-like arabinogalactan-protein
Soltu.DM.09G008320.1	704.673	-1.4398	0.35952	-4.00477	6.20775e-05	0.00664169	conserved hypothetical protein
Soltu.DM.02G027200.2	1347.93	-1.18569	0.237899	-4.98401	6.2279e-07	0.000152514	Homeobox-leucine zipper protein family
Soltu.DM.10G003690.1	1105.21	-1.52516	0.446762	-3.41381	0.000640615	0.0365781	cytochrome P450, family 72, subfamily A, polypeptide
Soltu.DM.06G002570.1	403.017	-1.6033	0.27245	-5.88474	3.98674e-09	1.83058e-06	Protein of unknown function (DUF506)
Soltu.DM.04G024910.1	345.554	-1.12691	0.295347	-3.81555	0.000135877	0.0113868	metallothionein 2B
Soltu.DM.07G003090.4	10.2842	-6.91944	1.98343	-3.48862	0.000485526	0.0300589	hypothetical protein
Soltu.DM.05G008600.1	31.9333	-2.71932	0.744056	-3.65473	0.000257456	0.0183635	F-box/RNI-like superfamily protein
